# Supplementary material for: 2-Amino-4-[1-(2-chloro­phen­yl)-5-methyl-1H-1,2,3-triazol-4-yl]-6-(4-methyl­phen­yl)benzene-1,3-dicarbonitrile
Source: Acta Crystallogr Sect E Struct Rep Online. 2009 Apr 25;65(Pt 5):o1126. doi: 10.1107/S1600536809014032 (PMC2977799; doi:10.1107/S1600536809014032)
Supplement: Supplementary file 1 [file e-65-o1126-sup1.cif]

##############################################################################
###                                                                        ###
###        Electronic paper (Acta Crystallographica Section E)             ###
###                                                                        ###
##############################################################################
#                                                                            #
# This CIF contains the data in a paper accepted for publication in Acta     #
# Crystallographica Section E. It conforms to the requirements of Notes      #
# for Authors for Section E, and has been peer reviewed under the auspices   #
# of the IUCr Commission on Journals.                                        #
#                                                                            #
# Full details of the Crystallographic Information File format               #
# are given in the paper "The Crystallographic Information File (CIF):       #
# a New Standard Archive File for Crystallography" by S. R. Hall, F. H.      #
# Allen and I. D. Brown [Acta Cryst. (1991), A47, 655-685].                  #
#                                                                            #
# The current version of the core CIF dictionary is obtainable from          #
# ftp://ftp.iucr.org/pub/cif_core.dic. The current version number is 2.4.    #
#                                                                            #
# Software is freely available for graphical display of the structure(s) in  #
# this CIF.  For information consult the CIF home page http://www.iucr.org/  #
# cif/home.html                                                              #
#                                                                            #
# This file may be used for bona fide research purposes within the           #
# scientific community so long as proper attribution is given to the journal # 
# article from which it was obtained.                                        #
#                                                                            #
##############################################################################
                                             
data_I
_audit_creation_method     SHELXL-97
_chemical_name_systematic
;
2-Amino-4-[1-(2-chlorophenyl)-5-methyl-1<i>H</i>-1,2,3-triazol-4-yl]-
6-(4-methylphenyl)benzene-1,3-dicarbonitrile
;
_chemical_name_common     ?
_chemical_formula_moiety     'C24 H17 Cl N6'
_chemical_formula_sum     'C24 H17 Cl N6'
_chemical_formula_iupac     'C24 H17 Cl N6'
_chemical_formula_weight     424.89
_chemical_melting_point     470
_symmetry_cell_setting     Monoclinic
_symmetry_space_group_name_H-M     'P 21/n'
_symmetry_space_group_name_Hall     '-p 2yn'
loop_
    _symmetry_equiv_pos_as_xyz
    'x, y, z'
    '-x+1/2, y+1/2, -z+1/2'
    '-x, -y, -z'
    'x-1/2, -y-1/2, z-1/2'
_cell_length_a     13.623(6)
_cell_length_b     7.792(4)
_cell_length_c     20.608(10)
_cell_angle_alpha     90.00
_cell_angle_beta     103.502(6)
_cell_angle_gamma     90.00
_cell_volume     2127.0(17)
_cell_formula_units_Z     4
_cell_measurement_reflns_used     4544
_cell_measurement_theta_min     2.61
_cell_measurement_theta_max     29.31
_cell_measurement_temperature     293(2)
_exptl_crystal_description     block
_exptl_crystal_colour     colorless
_exptl_crystal_size_max     0.33
_exptl_crystal_size_mid     0.31
_exptl_crystal_size_min     0.29
_exptl_crystal_density_diffrn     1.327
_exptl_crystal_density_meas     ?
_exptl_crystal_density_method     'not measured'
_exptl_crystal_F_000     880
_exptl_absorpt_coefficient_mu     0.204
_exptl_absorpt_correction_type     multi-scan
_exptl_absorpt_process_details     '(SADABS; Sheldrick, 1996)'
_exptl_absorpt_correction_T_min     0.9351
_exptl_absorpt_correction_T_max     0.9433
_exptl_special_details
;
;
_diffrn_ambient_temperature     293(2)
_diffrn_radiation_type     MoK\a
_diffrn_radiation_wavelength     0.71073
_diffrn_radiation_source     'fine-focus sealed tube'
_diffrn_radiation_monochromator     graphite
_diffrn_measurement_device_type     'Bruker APEXII'
_diffrn_measurement_method     '\f and \w'
_diffrn_detector_area_resol_mean     ?
_diffrn_reflns_number     11092
_diffrn_reflns_av_R_equivalents     0.0204
_diffrn_reflns_av_sigmaI/netI     0.0213
_diffrn_reflns_theta_min     1.63
_diffrn_reflns_theta_max     25.99
_diffrn_reflns_theta_full     25.99
_diffrn_measured_fraction_theta_max     0.996
_diffrn_measured_fraction_theta_full     0.996
_diffrn_reflns_limit_h_min     -16
_diffrn_reflns_limit_h_max     14
_diffrn_reflns_limit_k_min     -6
_diffrn_reflns_limit_k_max     9
_diffrn_reflns_limit_l_min     -25
_diffrn_reflns_limit_l_max     24
_diffrn_standards_number     0
_diffrn_standards_interval_count     0
_diffrn_standards_interval_time     0
_diffrn_standards_decay_%     0
_refine_special_details
;
Refinement of <i>F</i>^2^ against ALL reflections. The weighted <i>R</i>-factor
<i>wR</i> and goodness of fit <i>S</i> are based on <i>F</i>^2^, conventional
<i>R</i>-factors <i>R</i> are based on <i>F</i>, with <i>F</i> set to zero for
negative <i>F</i>^2^. The threshold expression of <i>F</i>^2^ >
\s(<i>F</i>^2^) is used only for calculating <i>R</i>-factors(gt) <i>etc</i>.
and is not relevant to the choice of reflections for refinement.
<i>R</i>-factors based on <i>F</i>^2^ are statistically about twice as large
as those based on <i>F</i>, and <i>R</i>- factors based on ALL data will be
even larger.
;
_reflns_number_total     4169
_reflns_number_gt     3263
_reflns_threshold_expression     I>2\s(I)
_refine_ls_structure_factor_coef     Fsqd
_refine_ls_matrix_type     full
_refine_ls_R_factor_all     0.0548
_refine_ls_R_factor_gt     0.0426
_refine_ls_wR_factor_gt     0.1107
_refine_ls_wR_factor_ref     0.1204
_refine_ls_goodness_of_fit_ref     1.033
_refine_ls_restrained_S_all     1.033
_refine_ls_number_reflns     4169
_refine_ls_number_parameters     282
_refine_ls_number_restraints     0
_refine_ls_hydrogen_treatment     constr
_refine_ls_weighting_scheme     calc
_refine_ls_weighting_details
          'calc w=1/[s^2^(Fo^2^)+(0.0573P)^2^+0.5879P] where P=(Fo^2^+2Fc^2^)/3'
_atom_sites_solution_hydrogens     geom
_atom_sites_solution_primary     direct
_atom_sites_solution_secondary     difmap
_refine_ls_shift/su_max     0.000
_refine_ls_shift/su_mean     0.000
_refine_diff_density_max     0.242
_refine_diff_density_min     -0.328
_refine_ls_extinction_method     none
_refine_ls_extinction_coef     ?
loop_
    _atom_type_symbol
    _atom_type_description
    _atom_type_scat_dispersion_real
    _atom_type_scat_dispersion_imag
    _atom_type_scat_source
    'C' 'C' 0.0033 0.0016
                         'International Tables Vol C Tables 4.2.6.8 and 6.1.1.4'
    'H' 'H' 0.0000 0.0000
                         'International Tables Vol C Tables 4.2.6.8 and 6.1.1.4'
    'N' 'N' 0.0061 0.0033
                         'International Tables Vol C Tables 4.2.6.8 and 6.1.1.4'
    'Cl' 'Cl' 0.1484 0.1585
                         'International Tables Vol C Tables 4.2.6.8 and 6.1.1.4'
_computing_data_collection     'APEX2 (Bruker, 2004)'
_computing_cell_refinement     'SAINT (Bruker, 2004)'
_computing_data_reduction     'SAINT (Bruker, 2004)'
_computing_structure_solution     'SHELXS97 (Sheldrick, 2008)'
_computing_structure_refinement     'SHELXL97 (Sheldrick, 2008)'
_computing_molecular_graphics     'PLATON (Spek, 2009)'
_computing_publication_material     'publCIF (Westrip, 2009)'
loop_
    _atom_site_type_symbol
    _atom_site_label
    _atom_site_fract_x
    _atom_site_fract_y
    _atom_site_fract_z
    _atom_site_U_iso_or_equiv
    _atom_site_adp_type
    _atom_site_calc_flag
    _atom_site_refinement_flags
    _atom_site_occupancy
    _atom_site_disorder_assembly
    _atom_site_disorder_group
    C C1 0.24428(14) 0.9337(2) -0.06466(9) 0.0506(4) Uani d . 1 . .
    C C2 0.18147(18) 0.9038(3) -0.12685(9) 0.0620(5) Uani d . 1 . .
    H H2 0.2062 0.8490 -0.1598 0.074 Uiso calc R 1 . .
    C C3 0.08287(17) 0.9551(3) -0.13950(9) 0.0667(6) Uani d . 1 . .
    H H3 0.0409 0.9343 -0.1813 0.080 Uiso calc R 1 . .
    C C4 0.04481(15) 1.0363(3) -0.09206(10) 0.0655(6) Uani d . 1 . .
    H H4 -0.0225 1.0703 -0.1016 0.079 Uiso calc R 1 . .
    C C5 0.10651(13) 1.0676(3) -0.02996(9) 0.0530(5) Uani d . 1 . .
    H H5 0.0811 1.1230 0.0026 0.064 Uiso calc R 1 . .
    C C6 0.20613(13) 1.0164(2) -0.01645(7) 0.0417(4) Uani d . 1 . .
    C C7 0.29203(12) 0.9574(2) 0.10288(7) 0.0391(4) Uani d . 1 . .
    C C8 0.35736(13) 1.0573(2) 0.14774(8) 0.0435(4) Uani d . 1 . .
    C C9 0.25130(14) 0.7827(2) 0.10582(9) 0.0515(4) Uani d . 1 . .
    H H9A 0.1810 0.7897 0.1061 0.077 Uiso calc R 1 . .
    H H9B 0.2875 0.7265 0.1457 0.077 Uiso calc R 1 . .
    H H9C 0.2589 0.7185 0.0675 0.077 Uiso calc R 1 . .
    C C10 0.41031(13) 1.0236(2) 0.21766(7) 0.0423(4) Uani d . 1 . .
    C C11 0.35630(12) 0.9787(2) 0.26529(8) 0.0409(4) Uani d . 1 . .
    C C12 0.40644(13) 0.9537(2) 0.33256(7) 0.0399(4) Uani d . 1 . .
    C C13 0.51190(12) 0.9773(2) 0.34982(7) 0.0400(4) Uani d . 1 . .
    C C14 0.56677(13) 1.0206(2) 0.30216(8) 0.0418(4) Uani d . 1 . .
    C C15 0.51383(13) 1.0430(2) 0.23641(8) 0.0455(4) Uani d . 1 . .
    H H15 0.5489 1.0718 0.2043 0.055 Uiso calc R 1 . .
    C C16 0.24834(15) 0.9704(3) 0.24816(8) 0.0518(5) Uani d . 1 . .
    C C17 0.56104(13) 0.9498(2) 0.41871(8) 0.0468(4) Uani d . 1 . .
    C C18 0.67814(12) 1.0387(2) 0.31955(8) 0.0424(4) Uani d . 1 . .
    C C19 0.72827(13) 1.1296(3) 0.37549(9) 0.0526(5) Uani d . 1 . .
    H H19 0.6915 1.1798 0.4033 0.063 Uiso calc R 1 . .
    C C20 0.83163(14) 1.1464(3) 0.39034(10) 0.0580(5) Uani d . 1 . .
    H H20 0.8633 1.2092 0.4278 0.070 Uiso calc R 1 . .
    C C21 0.88966(13) 1.0726(2) 0.35108(10) 0.0524(4) Uani d . 1 . .
    C C22 0.83984(14) 0.9792(2) 0.29615(9) 0.0528(5) Uani d . 1 . .
    H H22 0.8772 0.9255 0.2695 0.063 Uiso calc R 1 . .
    C C23 0.73613(14) 0.9637(2) 0.27994(8) 0.0493(4) Uani d . 1 . .
    H H23 0.7046 0.9024 0.2421 0.059 Uiso calc R 1 . .
    C C24 1.00282(15) 1.0947(3) 0.36777(14) 0.0788(7) Uani d . 1 . .
    H H24A 1.0198 1.2071 0.3861 0.118 Uiso calc R 1 . .
    H H24B 1.0273 1.0815 0.3280 0.118 Uiso calc R 1 . .
    H H24C 1.0334 1.0096 0.3999 0.118 Uiso calc R 1 . .
    Cl Cl1 0.36899(5) 0.87178(10) -0.04831(3) 0.0865(2) Uani d . 1 . .
    N N1 0.27058(11) 1.05500(18) 0.04722(6) 0.0436(3) Uani d . 1 . .
    N N2 0.31963(13) 1.2076(2) 0.05662(7) 0.0609(5) Uani d . 1 . .
    N N3 0.37317(13) 1.2074(2) 0.11804(7) 0.0608(5) Uani d . 1 . .
    N N4 0.16232(13) 0.9651(3) 0.23643(9) 0.0800(6) Uani d . 1 . .
    N N5 0.35492(11) 0.9051(2) 0.37873(6) 0.0488(4) Uani d . 1 . .
    H H5A 0.2907 0.8892 0.3670 0.059 Uiso calc R 1 . .
    H H5B 0.3866 0.8903 0.4196 0.059 Uiso calc R 1 . .
    N N6 0.59330(13) 0.9292(3) 0.47402(7) 0.0686(5) Uani d . 1 . .
loop_
    _atom_site_aniso_label
    _atom_site_aniso_U_11
    _atom_site_aniso_U_22
    _atom_site_aniso_U_33
    _atom_site_aniso_U_12
    _atom_site_aniso_U_13
    _atom_site_aniso_U_23
    C1 0.0600(11) 0.0520(10) 0.0374(9) -0.0012(9) 0.0063(8) 0.0016(8)
    C2 0.0899(16) 0.0608(12) 0.0331(9) -0.0109(11) 0.0102(9) -0.0041(8)
    C3 0.0724(14) 0.0815(15) 0.0353(10) -0.0277(12) -0.0096(9) 0.0100(10)
    C4 0.0445(10) 0.0927(16) 0.0524(12) -0.0116(10) -0.0025(9) 0.0216(11)
    C5 0.0468(10) 0.0695(12) 0.0425(9) -0.0044(9) 0.0098(8) 0.0101(9)
    C6 0.0493(9) 0.0475(9) 0.0249(7) -0.0064(7) 0.0016(6) 0.0054(7)
    C7 0.0415(8) 0.0456(9) 0.0268(7) -0.0027(7) 0.0011(6) 0.0033(6)
    C8 0.0495(9) 0.0487(10) 0.0289(8) -0.0089(8) 0.0019(7) 0.0025(7)
    C9 0.0573(11) 0.0500(10) 0.0398(9) -0.0106(8) -0.0036(8) 0.0053(8)
    C10 0.0498(10) 0.0443(9) 0.0279(8) -0.0058(7) -0.0008(7) -0.0016(7)
    C11 0.0427(9) 0.0444(9) 0.0314(8) -0.0018(7) 0.0001(6) -0.0007(7)
    C12 0.0493(9) 0.0388(9) 0.0294(8) 0.0020(7) 0.0046(7) -0.0013(6)
    C13 0.0451(9) 0.0438(9) 0.0271(7) 0.0037(7) 0.0004(6) -0.0033(6)
    C14 0.0457(9) 0.0425(9) 0.0336(8) -0.0032(7) 0.0021(7) -0.0051(7)
    C15 0.0510(10) 0.0528(10) 0.0303(8) -0.0109(8) 0.0049(7) -0.0004(7)
    C16 0.0518(11) 0.0686(12) 0.0312(8) -0.0008(9) 0.0017(7) 0.0015(8)
    C17 0.0439(9) 0.0603(11) 0.0333(9) 0.0113(8) 0.0033(7) -0.0053(7)
    C18 0.0448(9) 0.0446(9) 0.0350(8) -0.0016(7) 0.0037(7) -0.0020(7)
    C19 0.0436(10) 0.0603(12) 0.0505(10) 0.0035(8) 0.0040(8) -0.0194(9)
    C20 0.0456(10) 0.0610(12) 0.0596(11) 0.0017(9) -0.0032(8) -0.0177(9)
    C21 0.0439(10) 0.0493(10) 0.0624(12) 0.0038(8) 0.0089(8) 0.0026(9)
    C22 0.0583(11) 0.0524(11) 0.0532(11) 0.0038(9) 0.0243(9) 0.0020(8)
    C23 0.0596(11) 0.0541(11) 0.0348(9) -0.0081(9) 0.0124(8) -0.0041(7)
    C24 0.0474(12) 0.0752(16) 0.1114(19) 0.0027(11) 0.0140(12) -0.0038(14)
    Cl1 0.0737(4) 0.1036(5) 0.0813(4) 0.0322(3) 0.0161(3) -0.0021(3)
    N1 0.0533(8) 0.0472(8) 0.0258(6) -0.0077(6) 0.0000(6) 0.0032(6)
    N2 0.0851(12) 0.0559(10) 0.0336(8) -0.0222(9) -0.0027(7) 0.0072(7)
    N3 0.0823(12) 0.0577(10) 0.0342(8) -0.0247(9) -0.0032(7) 0.0043(7)
    N4 0.0487(11) 0.1340(19) 0.0519(10) 0.0007(11) 0.0008(8) 0.0018(11)
    N5 0.0481(8) 0.0656(10) 0.0309(7) 0.0008(7) 0.0053(6) 0.0032(7)
    N6 0.0632(10) 0.1060(15) 0.0311(8) 0.0225(10) -0.0005(7) 0.0001(8)
_geom_special_details
;
All e.s.d.'s (except the e.s.d. in the dihedral angle between two l.s. planes)
are estimated using the full covariance matrix. The cell e.s.d.'s are taken
into account individually in the estimation of e.s.d.'s in distances, angles
and torsion angles; correlations between e.s.d.'s in cell parameters are only
used when they are defined by crystal symmetry. An approximate (isotropic)
treatment of cell e.s.d.'s is used for estimating e.s.d.'s involving l.s.
planes.
;
loop_
    _geom_bond_atom_site_label_1
    _geom_bond_atom_site_label_2
    _geom_bond_site_symmetry_2
    _geom_bond_distance
    _geom_bond_publ_flag
    C1 C6 . 1.383(3) ?
    C1 C2 . 1.385(3) ?
    C1 Cl1 . 1.722(2) ?
    C2 C3 . 1.367(3) ?
    C2 H2 . 0.9300 ?
    C3 C4 . 1.364(3) ?
    C3 H3 . 0.9300 ?
    C4 C5 . 1.379(3) ?
    C4 H4 . 0.9300 ?
    C5 C6 . 1.379(3) ?
    C5 H5 . 0.9300 ?
    C6 N1 . 1.430(2) ?
    C7 N1 . 1.350(2) ?
    C7 C8 . 1.367(2) ?
    C7 C9 . 1.476(2) ?
    C8 N3 . 1.361(2) ?
    C8 C10 . 1.476(2) ?
    C9 H9A . 0.9600 ?
    C9 H9B . 0.9600 ?
    C9 H9C . 0.9600 ?
    C10 C15 . 1.381(2) ?
    C10 C11 . 1.402(2) ?
    C11 C12 . 1.409(2) ?
    C11 C16 . 1.432(3) ?
    C12 N5 . 1.361(2) ?
    C12 C13 . 1.409(2) ?
    C13 C14 . 1.407(2) ?
    C13 C17 . 1.437(2) ?
    C14 C15 . 1.389(2) ?
    C14 C18 . 1.482(2) ?
    C15 H15 . 0.9300 ?
    C16 N4 . 1.141(2) ?
    C17 N6 . 1.133(2) ?
    C18 C19 . 1.389(2) ?
    C18 C23 . 1.390(2) ?
    C19 C20 . 1.376(3) ?
    C19 H19 . 0.9300 ?
    C20 C21 . 1.382(3) ?
    C20 H20 . 0.9300 ?
    C21 C22 . 1.383(3) ?
    C21 C24 . 1.509(3) ?
    C22 C23 . 1.379(3) ?
    C22 H22 . 0.9300 ?
    C23 H23 . 0.9300 ?
    C24 H24A . 0.9600 ?
    C24 H24B . 0.9600 ?
    C24 H24C . 0.9600 ?
    N1 N2 . 1.355(2) ?
    N2 N3 . 1.305(2) ?
    N5 H5A . 0.8600 ?
    N5 H5B . 0.8600 ?
loop_
    _geom_angle_atom_site_label_1
    _geom_angle_atom_site_label_2
    _geom_angle_atom_site_label_3
    _geom_angle_site_symmetry_1
    _geom_angle_site_symmetry_3
    _geom_angle
    _geom_angle_publ_flag
    C6 C1 C2 . . 119.26(18) ?
    C6 C1 Cl1 . . 120.60(14) ?
    C2 C1 Cl1 . . 120.13(16) ?
    C3 C2 C1 . . 119.63(19) ?
    C3 C2 H2 . . 120.2 ?
    C1 C2 H2 . . 120.2 ?
    C4 C3 C2 . . 121.33(17) ?
    C4 C3 H3 . . 119.3 ?
    C2 C3 H3 . . 119.3 ?
    C3 C4 C5 . . 119.7(2) ?
    C3 C4 H4 . . 120.1 ?
    C5 C4 H4 . . 120.1 ?
    C4 C5 C6 . . 119.60(19) ?
    C4 C5 H5 . . 120.2 ?
    C6 C5 H5 . . 120.2 ?
    C5 C6 C1 . . 120.46(15) ?
    C5 C6 N1 . . 119.25(16) ?
    C1 C6 N1 . . 120.25(16) ?
    N1 C7 C8 . . 103.36(15) ?
    N1 C7 C9 . . 123.05(14) ?
    C8 C7 C9 . . 133.55(15) ?
    N3 C8 C7 . . 109.39(14) ?
    N3 C8 C10 . . 119.94(14) ?
    C7 C8 C10 . . 130.65(16) ?
    C7 C9 H9A . . 109.5 ?
    C7 C9 H9B . . 109.5 ?
    H9A C9 H9B . . 109.5 ?
    C7 C9 H9C . . 109.5 ?
    H9A C9 H9C . . 109.5 ?
    H9B C9 H9C . . 109.5 ?
    C15 C10 C11 . . 120.01(14) ?
    C15 C10 C8 . . 119.22(15) ?
    C11 C10 C8 . . 120.74(15) ?
    C10 C11 C12 . . 120.70(15) ?
    C10 C11 C16 . . 121.03(15) ?
    C12 C11 C16 . . 118.08(15) ?
    N5 C12 C11 . . 121.04(15) ?
    N5 C12 C13 . . 121.43(14) ?
    C11 C12 C13 . . 117.52(14) ?
    C14 C13 C12 . . 122.10(14) ?
    C14 C13 C17 . . 121.62(15) ?
    C12 C13 C17 . . 116.25(14) ?
    C15 C14 C13 . . 118.14(15) ?
    C15 C14 C18 . . 119.53(15) ?
    C13 C14 C18 . . 122.32(14) ?
    C10 C15 C14 . . 121.52(15) ?
    C10 C15 H15 . . 119.2 ?
    C14 C15 H15 . . 119.2 ?
    N4 C16 C11 . . 177.9(2) ?
    N6 C17 C13 . . 175.17(19) ?
    C19 C18 C23 . . 117.71(16) ?
    C19 C18 C14 . . 121.75(15) ?
    C23 C18 C14 . . 120.54(15) ?
    C20 C19 C18 . . 120.83(17) ?
    C20 C19 H19 . . 119.6 ?
    C18 C19 H19 . . 119.6 ?
    C19 C20 C21 . . 121.72(18) ?
    C19 C20 H20 . . 119.1 ?
    C21 C20 H20 . . 119.1 ?
    C20 C21 C22 . . 117.39(17) ?
    C20 C21 C24 . . 120.83(19) ?
    C22 C21 C24 . . 121.78(18) ?
    C23 C22 C21 . . 121.56(17) ?
    C23 C22 H22 . . 119.2 ?
    C21 C22 H22 . . 119.2 ?
    C22 C23 C18 . . 120.77(17) ?
    C22 C23 H23 . . 119.6 ?
    C18 C23 H23 . . 119.6 ?
    C21 C24 H24A . . 109.5 ?
    C21 C24 H24B . . 109.5 ?
    H24A C24 H24B . . 109.5 ?
    C21 C24 H24C . . 109.5 ?
    H24A C24 H24C . . 109.5 ?
    H24B C24 H24C . . 109.5 ?
    C7 N1 N2 . . 111.79(13) ?
    C7 N1 C6 . . 128.73(14) ?
    N2 N1 C6 . . 119.48(13) ?
    N3 N2 N1 . . 106.45(13) ?
    N2 N3 C8 . . 109.01(14) ?
    C12 N5 H5A . . 120.0 ?
    C12 N5 H5B . . 120.0 ?
    H5A N5 H5B . . 120.0 ?
loop_
    _geom_torsion_atom_site_label_1
    _geom_torsion_atom_site_label_2
    _geom_torsion_atom_site_label_3
    _geom_torsion_atom_site_label_4
    _geom_torsion_site_symmetry_1
    _geom_torsion_site_symmetry_2
    _geom_torsion_site_symmetry_3
    _geom_torsion_site_symmetry_4
    _geom_torsion
    _geom_torsion_publ_flag
    C6 C1 C2 C3 . . . . -0.4(3) ?
    Cl1 C1 C2 C3 . . . . -179.31(16) ?
    C1 C2 C3 C4 . . . . 0.2(3) ?
    C2 C3 C4 C5 . . . . 0.0(3) ?
    C3 C4 C5 C6 . . . . -0.1(3) ?
    C4 C5 C6 C1 . . . . -0.1(3) ?
    C4 C5 C6 N1 . . . . 177.72(17) ?
    C2 C1 C6 C5 . . . . 0.4(3) ?
    Cl1 C1 C6 C5 . . . . 179.25(14) ?
    C2 C1 C6 N1 . . . . -177.45(16) ?
    Cl1 C1 C6 N1 . . . . 1.4(2) ?
    N1 C7 C8 N3 . . . . -0.5(2) ?
    C9 C7 C8 N3 . . . . 177.18(19) ?
    N1 C7 C8 C10 . . . . -178.75(18) ?
    C9 C7 C8 C10 . . . . -1.1(3) ?
    N3 C8 C10 C15 . . . . -51.5(2) ?
    C7 C8 C10 C15 . . . . 126.6(2) ?
    N3 C8 C10 C11 . . . . 126.11(19) ?
    C7 C8 C10 C11 . . . . -55.7(3) y
    C15 C10 C11 C12 . . . . 0.3(3) ?
    C8 C10 C11 C12 . . . . -177.31(15) ?
    C15 C10 C11 C16 . . . . 175.27(17) ?
    C8 C10 C11 C16 . . . . -2.4(3) y
    C10 C11 C12 N5 . . . . -178.06(16) y
    C16 C11 C12 N5 . . . . 6.8(2) y
    C10 C11 C12 C13 . . . . 0.6(2) ?
    C16 C11 C12 C13 . . . . -174.46(16) ?
    N5 C12 C13 C14 . . . . 177.34(16) y
    C11 C12 C13 C14 . . . . -1.3(2) ?
    N5 C12 C13 C17 . . . . -0.9(2) y
    C11 C12 C13 C17 . . . . -179.63(15) ?
    C12 C13 C14 C15 . . . . 1.1(3) ?
    C17 C13 C14 C15 . . . . 179.27(16) ?
    C12 C13 C14 C18 . . . . -177.47(15) ?
    C17 C13 C14 C18 . . . . 0.7(3) ?
    C11 C10 C15 C14 . . . . -0.6(3) ?
    C8 C10 C15 C14 . . . . 177.05(16) ?
    C13 C14 C15 C10 . . . . -0.1(3) ?
    C18 C14 C15 C10 . . . . 178.52(16) ?
    C15 C14 C18 C19 . . . . 135.56(19) ?
    C13 C14 C18 C19 . . . . -45.9(3) y
    C15 C14 C18 C23 . . . . -44.6(2) ?
    C13 C14 C18 C23 . . . . 133.90(18) ?
    C23 C18 C19 C20 . . . . 0.9(3) ?
    C14 C18 C19 C20 . . . . -179.29(18) ?
    C18 C19 C20 C21 . . . . -0.8(3) ?
    C19 C20 C21 C22 . . . . -0.5(3) ?
    C19 C20 C21 C24 . . . . 179.2(2) ?
    C20 C21 C22 C23 . . . . 1.7(3) ?
    C24 C21 C22 C23 . . . . -177.98(19) ?
    C21 C22 C23 C18 . . . . -1.6(3) ?
    C19 C18 C23 C22 . . . . 0.3(3) ?
    C14 C18 C23 C22 . . . . -179.56(16) ?
    C8 C7 N1 N2 . . . . 0.0(2) ?
    C9 C7 N1 N2 . . . . -177.99(17) ?
    C8 C7 N1 C6 . . . . 179.69(17) ?
    C9 C7 N1 C6 . . . . 1.7(3) ?
    C5 C6 N1 C7 . . . . 93.1(2) ?
    C1 C6 N1 C7 . . . . -89.1(2) ?
    C5 C6 N1 N2 . . . . -87.3(2) ?
    C1 C6 N1 N2 . . . . 90.6(2) y
    C7 N1 N2 N3 . . . . 0.5(2) ?
    C6 N1 N2 N3 . . . . -179.23(16) ?
    N1 N2 N3 C8 . . . . -0.8(2) ?
    C7 C8 N3 N2 . . . . 0.8(2) ?
    C10 C8 N3 N2 . . . . 179.31(17) ?
loop_
    _geom_hbond_atom_site_label_D
    _geom_hbond_atom_site_label_H
    _geom_hbond_atom_site_label_A
    _geom_hbond_site_symmetry_A
    _geom_hbond_distance_DH
    _geom_hbond_distance_HA
    _geom_hbond_distance_DA
    _geom_hbond_angle_DHA
    _geom_hbond_publ_flag
    N5 H5B N6 3_676 0.860 2.56 3.221(2) 134 y
    N5 H5A N4 . 0.860 2.91 3.540(2) 125 y
data_global
_journal_date_recd_electronic     2009-04-13
_journal_date_accepted     2009-04-15
_journal_name_full     'Acta Crystallographica, Section E'
_journal_year     2009
_journal_volume     65
_journal_issue      5
_journal_page_first     o1126
_journal_page_last     o1126
_journal_paper_category     QO
_journal_coeditor_code     NG2572
_publ_contact_author_name     'Dr. Heng-Shan Dong'
_publ_contact_author_address
;
State Key Laboratory of Applied Organic Chemistry
Institute of Organic Chemistry
College of Chemistry and Chemical Engineering
Lanzhou University
Lanzhou
Gansu 730000
People's Republic of China
;
_publ_contact_author_email     donghengshan@lzu.edu.cn
_publ_contact_author_fax     '86-0931-8912582'
_publ_contact_author_phone     '86-0931-8912582'
_publ_section_title
;\
2-Amino-4-[1-(2-chlorophenyl)-5-methyl-1<i>H</i>-1,2,3-triazol-4-yl]-6-(4-\
methylphenyl)benzene-1,3-dicarbonitrile
;
loop_
    _publ_author_name
    _publ_author_address
    'Dong, Wang-Jun'
;
State Key Laboratory of Applied Organic Chemistry
Institute of Organic Chemistry
College of Chemistry and Chemical Engineering
Lanzhou University
Lanzhou
Gansu 730000
People's Republic of China
;
    'Wang, Hui-Cheng'
;
State Key Laboratory of Applied Organic Chemistry
Institute of Organic Chemistry
College of Chemistry and Chemical Engineering
Lanzhou University
Lanzhou
Gansu 730000
People's Republic of China
;
    'Gao, Zhong-Liang'
;
State Key Laboratory of Applied Organic Chemistry
Institute of Organic Chemistry
College of Chemistry and Chemical Engineering
Lanzhou University
Lanzhou
Gansu 730000
People's Republic of China
;
    'Li, Rong-Shan'
;
State Key Laboratory of Applied Organic Chemistry
Institute of Organic Chemistry
College of Chemistry and Chemical Engineering
Lanzhou University
Lanzhou
Gansu 730000
People's Republic of China
;
    'Dong, Heng-Shan'
;
State Key Laboratory of Applied Organic Chemistry
Institute of Organic Chemistry
College of Chemistry and Chemical Engineering
Lanzhou University
Lanzhou
Gansu 730000
People's Republic of China
;
_cell_measurement_pressure     85.3
