# Supplementary material for: 2-Amino-4-[1-(2-chloro­phen­yl)-5-methyl-1H-1,2,3-triazol-4-yl]-6-(4-methyl­phen­yl)benzene-1,3-dicarbonitrile
Source: Acta Crystallogr Sect E Struct Rep Online. 2009 Apr 25;65(Pt 5):o1126. doi: 10.1107/S1600536809014032 (PMC2977799; doi:10.1107/S1600536809014032)
Supplement: Supplementary file 2 [file e-65-o1126-Isup2.hkl]

# 
# h,k,l, Fc-squared, Fo-squared, sigma(Fo-squared) and status flag 
# 
data_I
_shelx_title ' p21n in P2(1)/n' 
_shelx_refln_list_code          4 
_shelx_F_calc_maximum      288.11 
_exptl_crystal_F_000       880.00 
_reflns_d_resolution_high  0.8108 
 
loop_ 
 _symmetry_equiv_pos_as_xyz 
 'x, y, z' 
 '-x+1/2, y+1/2, -z+1/2' 
 '-x, -y, -z' 
 'x-1/2, -y-1/2, z-1/2' 
 
_cell_length_a    13.6226 
_cell_length_b     7.7918 
_cell_length_c    20.6082 
_cell_angle_alpha  90.000 
_cell_angle_beta  103.502 
_cell_angle_gamma  90.000 
 
_shelx_F_squared_multiplier     1.000 
 
loop_ 
 _refln_index_h 
 _refln_index_k 
 _refln_index_l 
 _refln_F_squared_calc 
 _refln_F_squared_meas 
 _refln_F_squared_sigma 
 _refln_observed_status 
   2   0   0    10861.05     9115.08    105.28 o 
   4   0   0     2954.35     3094.61     21.41 o 
   6   0   0        6.21        3.73      0.80 o 
   8   0   0     1936.73     1936.02     17.95 o 
  10   0   0      135.83      124.47      8.74 o 
  12   0   0      207.70      141.28      8.60 o 
  14   0   0       16.05       13.56      4.26 o 
  16   0   0        3.41       10.14      4.40 o 
   1   1   0     7968.87     7951.51    266.73 o 
   2   1   0      165.23      212.76      6.88 o 
   3   1   0     1289.18     1248.27     10.02 o 
   4   1   0      230.47      236.21      4.22 o 
   5   1   0      626.40      645.60      5.39 o 
   6   1   0      140.15      129.69      1.86 o 
   7   1   0       15.86       13.71      0.81 o 
   8   1   0        2.76        2.29      0.70 o 
   9   1   0      504.05      521.27      6.59 o 
  10   1   0      348.88      329.72      5.40 o 
  11   1   0      272.10      285.07      6.56 o 
  12   1   0       45.42       31.63      3.48 o 
  13   1   0      173.92      140.45      6.47 o 
  14   1   0        9.49        8.76      2.74 o 
  15   1   0       83.74       84.71      5.66 o 
  16   1   0       15.87       12.34      3.41 o 
   0   2   0    83007.80    68643.80   1382.50 o 
   1   2   0     9080.75     8855.13     56.41 o 
   2   2   0      542.79      512.58      6.55 o 
   3   2   0      104.84      138.36      1.98 o 
   4   2   0        3.10        0.97      0.91 o 
   5   2   0     1744.33     1698.81     16.05 o 
   6   2   0      508.82      563.97      7.31 o 
   7   2   0       25.14       23.56      2.75 o 
   8   2   0        4.91       12.62      1.51 o 
   9   2   0      307.63      290.73      5.07 o 
  10   2   0       17.24       10.78      1.54 o 
  11   2   0        8.29        8.44      1.42 o 
  12   2   0       91.39       61.92      3.75 o 
  13   2   0        2.48        4.45      1.92 o 
  14   2   0       22.01       14.64      3.29 o 
  15   2   0        0.41        3.79      2.59 o 
   1   3   0      283.90      383.48      4.19 o 
   2   3   0     1168.49     1106.49      8.46 o 
   3   3   0     1580.57     1483.72     10.50 o 
   4   3   0      198.09      214.26      3.08 o 
   5   3   0      121.91      120.23      2.10 o 
   6   3   0      294.37      277.33      5.33 o 
   7   3   0      294.90      271.93      5.48 o 
   8   3   0      158.18      129.61      4.15 o 
   9   3   0       12.88       20.01      2.59 o 
  10   3   0      148.95      157.95      4.84 o 
  11   3   0      236.19      219.43      5.11 o 
  12   3   0       15.96       21.70      2.20 o 
  13   3   0       50.65       41.12      4.12 o 
  14   3   0       71.55       86.77      8.52 o 
  15   3   0        0.03       -1.49      3.22 o 
   0   4   0     1778.20     2143.44     21.41 o 
   1   4   0      203.57      230.36      4.35 o 
   2   4   0        9.11       13.07      1.50 o 
   3   4   0       65.74       76.53      2.06 o 
   4   4   0      684.62      693.08      9.05 o 
   5   4   0      332.37      351.06      6.33 o 
   6   4   0      136.79      128.23      5.17 o 
   7   4   0        6.24        8.00      1.66 o 
   8   4   0      247.96      241.98      5.86 o 
   9   4   0       55.17       50.99      3.15 o 
  10   4   0        1.98        0.23      1.40 o 
  11   4   0       31.26       32.35      2.99 o 
  12   4   0       56.54       61.55      4.02 o 
  13   4   0       13.81        9.24      1.98 o 
  14   4   0        1.52        0.34      2.20 o 
   1   5   0      305.80      311.29      7.09 o 
   2   5   0      112.99      107.87      2.81 o 
   3   5   0       61.04       42.49      1.86 o 
   4   5   0       18.72       26.35      2.24 o 
   5   5   0       18.81       13.69      2.30 o 
   6   5   0      151.54      142.96      5.56 o 
   7   5   0        0.35       -1.51      1.23 o 
   8   5   0       42.45       49.15      3.20 o 
   9   5   0        4.76        0.48      1.55 o 
  10   5   0      130.48      118.48      4.97 o 
  11   5   0      162.44      172.21      6.04 o 
  12   5   0      133.59      123.78      5.46 o 
  13   5   0        0.52       -1.59      1.57 o 
   0   6   0       42.28       35.86      4.02 o 
   1   6   0      335.86      351.77      5.52 o 
   2   6   0        0.00       -1.47      0.98 o 
   3   6   0       46.09       45.08      2.76 o 
   4   6   0        1.67        3.29      1.88 o 
   5   6   0      185.36      172.12      9.93 o 
   6   6   0       64.22       58.39      5.52 o 
   7   6   0        0.41       -1.92      2.20 o 
   8   6   0      113.57      107.10      5.61 o 
   9   6   0       55.38       60.52     10.98 o 
  10   6   0       30.35       33.25      3.96 o 
  11   6   0       14.92       21.26      3.07 o 
  12   6   0        1.23        2.82      2.06 o 
   1   7   0        4.21        6.05      1.73 o 
   2   7   0        0.43       -1.78      1.37 o 
   3   7   0       63.66       71.33      4.46 o 
   4   7   0       36.92       39.05      3.77 o 
   5   7   0       72.61       73.83      5.35 o 
   6   7   0       72.59       76.21      5.02 o 
   7   7   0        6.33        4.02      4.30 o 
   8   7   0       23.73       27.95      3.78 o 
   9   7   0       33.48       38.53      4.35 o 
  10   7   0       55.54       68.33      5.39 o 
  11   7   0        0.41       -0.43      2.07 o 
   0   8   0       81.81       88.57      6.78 o 
   1   8   0        1.71        0.31      1.65 o 
   2   8   0        0.76       -1.56      1.79 o 
   3   8   0        9.85        7.43      3.32 o 
   4   8   0        0.03        1.67      2.22 o 
   5   8   0       21.16       26.59      3.78 o 
   6   8   0       28.06       22.36      3.68 o 
   7   8   0       27.44       31.18      4.17 o 
   8   8   0        8.32        4.25      2.52 o 
   9   8   0        3.65        5.94      2.54 o 
   1   9   0        0.72       -2.66      2.94 o 
   2   9   0       86.00       89.14      7.90 o 
   3   9   0        0.00       -0.21      2.40 o 
   4   9   0       25.92       33.41      4.86 o 
   5   9   0       28.11       22.10      3.77 o 
 -15   0   1        1.93       -2.45      2.73 o 
 -13   0   1        4.24        3.29      2.80 o 
 -11   0   1       42.93       51.10      5.31 o 
  -9   0   1        6.65        5.42      1.06 o 
  -7   0   1     7465.55     8067.88     53.33 o 
  -5   0   1     3132.56     3121.20     29.65 o 
  -3   0   1     1614.95     1657.13     19.68 o 
  -1   0   1      584.03      545.13      7.13 o 
   1   0   1     1005.51      932.20     12.02 o 
   3   0   1     7153.60     6822.23     60.75 o 
   5   0   1      754.58      855.59      7.86 o 
   7   0   1      907.54      900.68      9.01 o 
   9   0   1      463.32      460.91      8.77 o 
  11   0   1      336.25      296.19     12.02 o 
  13   0   1       22.70       21.32      4.61 o 
  15   0   1      127.95      136.11     10.21 o 
 -16   1   1        4.37        6.96      2.88 o 
 -15   1   1        0.36       -1.25      2.66 o 
 -14   1   1        0.01       -0.13      1.85 o 
 -13   1   1        6.16        4.39      2.17 o 
 -12   1   1      305.97      269.24      6.71 o 
 -11   1   1       29.48       31.97      4.31 o 
 -10   1   1        0.79        0.53      0.94 o 
  -9   1   1      121.88      110.81      2.58 o 
  -8   1   1      553.01      593.94      5.86 o 
  -7   1   1      427.92      367.14      3.65 o 
  -6   1   1      872.36      985.05      7.13 o 
  -5   1   1      766.28      814.50      5.66 o 
  -4   1   1      153.65      160.42      3.29 o 
  -3   1   1      176.95      171.30      5.71 o 
  -2   1   1    25745.86    22924.88    449.56 o 
  -1   1   1       81.58       87.92      2.38 o 
   0   1   1     4169.50     3914.16     30.71 o 
   1   1   1      164.86      122.34      3.15 o 
   2   1   1        1.54       -0.70      0.47 o 
   3   1   1      314.58      349.28      6.47 o 
   4   1   1       30.79       31.74      1.75 o 
   5   1   1      201.33      244.65      2.86 o 
   6   1   1     3127.86     3808.13     62.68 o 
   7   1   1       62.45       63.63      1.43 o 
   8   1   1        0.43        1.04      0.66 o 
   9   1   1       85.98       70.13      2.94 o 
  10   1   1       18.57       19.62      1.72 o 
  11   1   1       70.05       57.53      3.27 o 
  12   1   1      341.14      333.62     16.25 o 
  13   1   1       15.51       16.12      2.96 o 
  14   1   1        4.12        2.45      2.27 o 
  15   1   1        0.03        1.85      2.25 o 
  16   1   1        3.16        1.34      5.03 o 
 -16   2   1        4.99        3.55      5.00 o 
 -15   2   1       50.41       47.65      4.89 o 
 -14   2   1       72.37       86.64      8.81 o 
 -13   2   1       22.68       17.06      2.50 o 
 -12   2   1       21.02       24.20      2.70 o 
 -11   2   1        0.69        1.57      1.09 o 
 -10   2   1       12.82       11.43      1.55 o 
  -9   2   1       97.98       97.90      4.79 o 
  -8   2   1       29.14       28.79      1.69 o 
  -7   2   1      463.06      560.70      6.04 o 
  -6   2   1     1667.90     1679.67     14.87 o 
  -5   2   1     1782.60     1865.32     15.58 o 
  -4   2   1     1674.94     1653.03     11.35 o 
  -3   2   1     1094.77     1078.20      7.88 o 
  -2   2   1      566.41      625.18      5.88 o 
  -1   2   1     3735.86     3874.40     22.83 o 
   0   2   1     2991.84     2975.43     17.93 o 
   1   2   1     8853.27     8787.71     56.03 o 
   2   2   1     1632.22     1630.74     20.63 o 
   3   2   1       93.08      102.37      4.43 o 
   4   2   1      910.03      949.45     11.03 o 
   5   2   1      644.98      686.80      7.96 o 
   6   2   1      256.88      226.70      4.86 o 
   7   2   1       63.83       87.06      3.01 o 
   8   2   1       43.00       37.94      2.24 o 
   9   2   1      129.36      120.95      3.33 o 
  10   2   1      192.55      168.08      4.12 o 
  11   2   1       61.01       51.25      2.61 o 
  12   2   1       43.07       37.56      3.13 o 
  13   2   1        6.89        6.38      2.42 o 
  14   2   1       75.98       72.33      5.37 o 
  15   2   1       36.11       36.06      4.51 o 
 -15   3   1        0.82        4.69      2.75 o 
 -14   3   1        1.16        1.42      1.89 o 
 -13   3   1       12.41       19.53      2.73 o 
 -12   3   1       12.08       11.02      1.72 o 
 -11   3   1       66.96       71.93      3.11 o 
 -10   3   1        0.15       -0.26      1.14 o 
  -9   3   1       15.29       16.73      1.97 o 
  -8   3   1        0.05       -0.03      1.08 o 
  -7   3   1        3.88        4.65      1.24 o 
  -6   3   1       41.31       57.94      2.60 o 
  -5   3   1      135.71      127.20      2.36 o 
  -4   3   1     1072.91     1130.91      7.86 o 
  -3   3   1      148.78      143.64      2.39 o 
  -2   3   1     1199.41     1336.17     11.38 o 
  -1   3   1      340.54      316.53      4.39 o 
   0   3   1      172.61      187.36      3.40 o 
   1   3   1      226.62      252.88      3.99 o 
   2   3   1       58.57       57.27      2.05 o 
   3   3   1      658.06      698.25      9.80 o 
   4   3   1     1756.97     1780.60     16.69 o 
   5   3   1        0.78       -0.26      0.81 o 
   6   3   1      760.09      753.79      9.41 o 
   7   3   1       51.28       56.07      2.83 o 
   8   3   1      573.27      582.24     19.65 o 
   9   3   1      151.73      138.53      4.37 o 
  10   3   1      136.10      128.53      5.50 o 
  11   3   1        1.60       -1.43      1.08 o 
  12   3   1       70.81       56.09      3.79 o 
  13   3   1        6.35        9.50      2.52 o 
  14   3   1        0.02       -0.82      2.15 o 
  15   3   1       11.69       14.49      4.16 o 
 -14   4   1       39.40       44.28      3.93 o 
 -13   4   1        5.64        6.17      1.81 o 
 -12   4   1       79.30       80.98      3.61 o 
 -11   4   1        0.50        0.55      1.53 o 
 -10   4   1       27.36       25.56      2.62 o 
  -9   4   1        8.14       11.20      2.99 o 
  -8   4   1      142.27      114.37      5.39 o 
  -7   4   1       27.27       33.26      2.80 o 
  -6   4   1       55.18       65.79      2.91 o 
  -5   4   1      402.36      390.77      5.50 o 
  -4   4   1       77.31       77.66      2.10 o 
  -3   4   1       27.97       26.86      1.60 o 
  -2   4   1       54.94       38.63      1.91 o 
  -1   4   1     2637.80     2863.72     19.05 o 
   0   4   1      163.55      178.43      6.45 o 
   1   4   1       53.11       57.26      2.52 o 
   2   4   1      899.21      891.62      7.89 o 
   3   4   1      167.79      179.56      3.01 o 
   4   4   1      626.64      613.81     19.12 o 
   5   4   1       11.02        7.49      1.45 o 
   6   4   1        0.06       -0.05      0.94 o 
   7   4   1      817.93      783.27     16.30 o 
   8   4   1      116.43      107.90      4.69 o 
   9   4   1        2.62        4.21      1.68 o 
  10   4   1      139.32      139.67      4.93 o 
  11   4   1        0.77        1.09      1.52 o 
  12   4   1      179.52      173.52      5.06 o 
  13   4   1        7.09        2.45      2.18 o 
  14   4   1       74.12       73.61      4.80 o 
 -14   5   1       13.88       11.08      2.29 o 
 -13   5   1       39.91       38.70      3.13 o 
 -12   5   1        8.50       10.78      2.59 o 
 -11   5   1      110.12      110.29      6.06 o 
 -10   5   1        0.81       -0.61      2.75 o 
  -9   5   1       58.69       63.09      3.73 o 
  -8   5   1       10.38        7.07      1.90 o 
  -7   5   1       28.94       32.31      3.15 o 
  -6   5   1       83.18       84.29      4.40 o 
  -5   5   1       88.78       68.33      3.95 o 
  -4   5   1       22.51       27.05      1.92 o 
  -3   5   1       79.31       86.33      2.53 o 
  -2   5   1      144.49      149.47      3.27 o 
  -1   5   1      107.77      112.72      2.95 o 
   0   5   1      148.49      158.46      3.41 o 
   1   5   1       25.42       30.61      1.74 o 
   2   5   1       14.04       17.69      1.37 o 
   3   5   1      286.72      319.03      5.52 o 
   4   5   1       33.61       31.77      2.00 o 
   5   5   1      821.97      816.35     13.45 o 
   6   5   1       30.09       33.64      3.07 o 
   7   5   1      117.14      128.67      4.57 o 
   8   5   1       52.83       55.77      3.34 o 
   9   5   1      391.02      384.59     10.37 o 
  10   5   1        3.94        1.36      1.82 o 
  11   5   1        1.53        0.72      1.89 o 
  12   5   1        2.86        2.37      2.01 o 
  13   5   1       20.05       18.61      2.56 o 
 -12   6   1       10.08       12.44      3.76 o 
 -11   6   1        7.20       11.02      3.10 o 
 -10   6   1       14.69       18.33      3.48 o 
  -9   6   1       19.79       13.45      2.97 o 
  -8   6   1        3.21        6.27      2.35 o 
  -7   6   1      194.03      169.67      7.83 o 
  -6   6   1      122.46      118.93      5.55 o 
  -5   6   1       72.24       56.68      3.90 o 
  -4   6   1      273.31      256.52      7.37 o 
  -3   6   1      118.13      143.73      4.94 o 
  -2   6   1      838.55      845.87      9.08 o 
  -1   6   1       18.15       21.13      1.78 o 
   0   6   1       95.19       95.49      3.08 o 
   1   6   1        0.06       -1.50      1.00 o 
   2   6   1        5.02        3.64      1.38 o 
   3   6   1       24.36       25.95      2.13 o 
   4   6   1       13.95       14.79      2.54 o 
   5   6   1       42.45       37.35      3.54 o 
   6   6   1      282.28      289.69      8.43 o 
   7   6   1       16.89       13.60      3.36 o 
   8   6   1       97.35       96.44      5.45 o 
   9   6   1      115.07      112.51     10.21 o 
  10   6   1       33.01       34.08      3.81 o 
  11   6   1       22.28       30.36      3.44 o 
  12   6   1        1.04       -0.04      1.95 o 
 -11   7   1       37.17       45.09      7.27 o 
 -10   7   1       54.57       64.60      5.36 o 
  -9   7   1       41.36       41.09      6.15 o 
  -8   7   1       36.44       31.98      3.90 o 
  -7   7   1        2.82        4.87      2.49 o 
  -6   7   1        0.86       -2.47      1.88 o 
  -5   7   1        0.05       -1.90      1.92 o 
  -4   7   1       58.83       59.04      4.26 o 
  -3   7   1        0.35       -0.66      1.68 o 
  -2   7   1      389.26      388.97      9.85 o 
  -1   7   1      161.91      166.72      4.22 o 
   0   7   1      113.86       94.90      3.30 o 
   1   7   1        0.16       -1.16      1.34 o 
   2   7   1       11.34        8.22      3.01 o 
   3   7   1       50.86       50.19      3.97 o 
   4   7   1       77.24       87.08      5.04 o 
   5   7   1       52.02       45.98      4.12 o 
   6   7   1       16.37       17.34      3.20 o 
   7   7   1       29.41       43.60      5.17 o 
   8   7   1        2.07        1.49      2.02 o 
   9   7   1       25.35       27.54      3.89 o 
  10   7   1        7.76        3.52      2.61 o 
  11   7   1        0.20        0.83      2.41 o 
  -9   8   1        3.01        3.28      3.39 o 
  -8   8   1       85.81       91.46      6.31 o 
  -7   8   1        9.92        6.92      2.89 o 
  -6   8   1       36.12       36.53      4.28 o 
  -5   8   1       71.71       89.54      5.52 o 
  -4   8   1       40.11       49.01      4.34 o 
  -3   8   1        1.72        1.85      2.20 o 
  -2   8   1        0.14       -0.65      2.05 o 
  -1   8   1       28.25       24.67      3.72 o 
   0   8   1       27.87       23.81      3.09 o 
   1   8   1        1.82        1.35      1.64 o 
   2   8   1       49.74       53.02      4.32 o 
   3   8   1        5.15        5.98      2.49 o 
   4   8   1       81.43       83.12      9.86 o 
   5   8   1       31.01       31.43      4.08 o 
   6   8   1        2.97        4.10      2.55 o 
   7   8   1        2.66        0.02      2.45 o 
   8   8   1        0.01        1.12      2.28 o 
  -5   9   1        8.46        9.30      3.05 o 
  -4   9   1        0.19       -1.43      2.39 o 
  -3   9   1       17.87       15.42      5.77 o 
  -2   9   1        5.32        5.59      3.84 o 
  -1   9   1       10.45        9.72      3.98 o 
   0   9   1        0.24        4.05      3.50 o 
   1   9   1        6.37        9.44      4.33 o 
   2   9   1        0.23        2.42      2.59 o 
   3   9   1        7.37        9.00      3.71 o 
   4   9   1       33.91       43.36      4.68 o 
   5   9   1       21.54       17.15      3.77 o 
 -16   0   2        6.49        0.70      3.50 o 
 -14   0   2        2.41        0.70      3.08 o 
 -12   0   2      455.16      437.96     14.68 o 
 -10   0   2       97.24       92.80      4.31 o 
  -8   0   2     1097.80     1020.17     10.05 o 
  -6   0   2    15489.24    15912.96    342.73 o 
  -4   0   2     1023.62     1068.53      8.61 o 
   0   0   2       51.20       43.90      1.61 o 
   2   0   2      257.57      282.28      5.10 o 
   4   0   2      108.08       94.51      2.52 o 
   6   0   2     3272.40     3560.07     25.60 o 
   8   0   2      370.75      411.76      5.89 o 
  10   0   2      118.08      138.76      8.25 o 
  12   0   2      725.28      693.75     19.78 o 
  14   0   2        0.08        0.28      3.08 o 
 -16   1   2        0.23       -0.65      2.15 o 
 -15   1   2        7.91        2.19      4.86 o 
 -14   1   2       82.99       67.47      4.78 o 
 -13   1   2        4.17        5.66      2.07 o 
 -12   1   2       19.26       18.91      2.92 o 
 -11   1   2       17.62       15.10      2.03 o 
 -10   1   2      303.14      289.34      4.96 o 
  -9   1   2        2.21        0.78      0.80 o 
  -8   1   2       13.07       19.42      1.00 o 
  -7   1   2       97.12       82.06      2.00 o 
  -6   1   2     1315.46     1171.22      7.19 o 
  -5   1   2      517.65      509.34      3.97 o 
  -4   1   2     5725.31     5516.27     40.33 o 
  -3   1   2       74.90       91.03      1.38 o 
  -2   1   2       68.41       54.81      1.46 o 
  -1   1   2     5719.06     5640.22     43.34 o 
   0   1   2     1179.48     1221.96     15.66 o 
   1   1   2      254.47      279.17      3.82 o 
   2   1   2      537.75      522.33      4.15 o 
   3   1   2     5669.73     5493.08     74.31 o 
   4   1   2     4084.62     4120.88     82.82 o 
   5   1   2       88.61      100.71      2.95 o 
   6   1   2      181.63      200.93      2.54 o 
   7   1   2      553.19      601.02      4.83 o 
   8   1   2       46.09       45.07      1.97 o 
   9   1   2      158.42      161.46      3.70 o 
  10   1   2       46.34       36.10      2.60 o 
  11   1   2      105.67       85.73      4.54 o 
  12   1   2       80.88       80.12      7.51 o 
  13   1   2        1.39        1.40      1.88 o 
  14   1   2        2.65        3.59      2.32 o 
  15   1   2        0.00        3.35      2.90 o 
 -16   2   2        5.23        5.58      2.99 o 
 -15   2   2       10.84        3.22      2.69 o 
 -14   2   2        1.06        3.10      2.52 o 
 -13   2   2       89.02       95.16      4.52 o 
 -12   2   2      189.11      181.15      5.69 o 
 -11   2   2       43.48       47.35      2.49 o 
 -10   2   2      406.22      371.46      5.97 o 
  -9   2   2      153.32      139.78      3.51 o 
  -8   2   2        5.55        0.96      0.89 o 
  -7   2   2     2990.67     3014.47     21.21 o 
  -6   2   2     5619.16     6008.58     41.68 o 
  -5   2   2        9.74        9.85      1.17 o 
  -4   2   2        0.08       10.49      4.14 o 
  -3   2   2       99.37       60.45      1.47 o 
  -2   2   2      241.20      239.74      5.26 o 
  -1   2   2    11022.70    10894.95     60.88 o 
   0   2   2    10305.05    10215.40    107.48 o 
   1   2   2     8370.37     7902.86     68.86 o 
   2   2   2      731.87      705.94      6.62 o 
   3   2   2     1291.31     1370.75     21.62 o 
   4   2   2     1286.13     1373.92     28.08 o 
   5   2   2     2868.58     2950.76     47.35 o 
   6   2   2      162.16      182.71      5.69 o 
   7   2   2     1101.48     1134.70     11.99 o 
   8   2   2       71.08       65.53      3.45 o 
   9   2   2      509.84      480.76      6.79 o 
  10   2   2      117.18       96.86      3.31 o 
  11   2   2       12.15       15.75      1.81 o 
  12   2   2      554.26      544.67     10.07 o 
  13   2   2       42.99       44.08      4.30 o 
  14   2   2        0.53        0.30      2.15 o 
  15   2   2        3.77        3.13      2.78 o 
 -15   3   2       94.11       94.82      5.12 o 
 -14   3   2       78.39       82.34      4.57 o 
 -13   3   2       36.90       35.30      4.53 o 
 -12   3   2        2.38        0.57      1.20 o 
 -11   3   2        0.82       -0.47      1.08 o 
 -10   3   2      583.37      575.29     11.15 o 
  -9   3   2      119.28      127.96      5.63 o 
  -8   3   2      193.78      204.18      7.30 o 
  -7   3   2      134.57      131.45      4.43 o 
  -6   3   2        0.04        1.46      0.95 o 
  -5   3   2      239.73      240.09      6.24 o 
  -4   3   2        0.07        1.27      0.81 o 
  -3   3   2       58.38       54.09      1.58 o 
  -2   3   2     1695.54     1661.05     14.01 o 
  -1   3   2     3024.18     3108.19     20.08 o 
   0   3   2     2219.53     2208.79     14.62 o 
   1   3   2     2014.48     1956.80     13.19 o 
   2   3   2       16.57       16.24      1.63 o 
   3   3   2      411.59      392.15      4.87 o 
   4   3   2      664.02      638.76      7.94 o 
   5   3   2       67.31       59.39      1.51 o 
   6   3   2     1257.50     1217.95     12.85 o 
   7   3   2        2.66        6.76      2.32 o 
   8   3   2      119.93      135.96      4.22 o 
   9   3   2       22.28       24.88      2.31 o 
  10   3   2       47.08       45.31      3.00 o 
  11   3   2       36.94       41.43      2.88 o 
  12   3   2      113.74       93.59      4.62 o 
  13   3   2       36.97       27.07      3.27 o 
  14   3   2        6.72        5.91      2.99 o 
  15   3   2        1.92       -3.65      2.43 o 
 -15   4   2        0.32        0.67      2.05 o 
 -14   4   2        9.42       11.35      2.94 o 
 -13   4   2        7.76       15.47      2.17 o 
 -12   4   2       18.31       12.14      1.96 o 
 -11   4   2       26.58       29.24      2.83 o 
 -10   4   2       64.27       59.90      3.45 o 
  -9   4   2      186.58      195.14      5.49 o 
  -8   4   2      467.75      489.26      8.40 o 
  -7   4   2       33.63       36.93      2.54 o 
  -6   4   2       12.65        9.72      2.42 o 
  -5   4   2      110.66      126.05      3.88 o 
  -4   4   2      698.72      650.91      6.50 o 
  -3   4   2     2210.98     2140.93     15.16 o 
  -2   4   2     2257.07     2252.97     15.76 o 
  -1   4   2     2129.66     2123.16     15.04 o 
   0   4   2     3243.97     3289.91     21.36 o 
   1   4   2        9.17        6.75      1.29 o 
   2   4   2     1143.04     1074.02      8.96 o 
   3   4   2       14.84       16.28      1.10 o 
   4   4   2      872.53      938.65     24.70 o 
   5   4   2      414.77      488.84      7.66 o 
   6   4   2       28.71       22.70      2.04 o 
   7   4   2       37.64       37.99      2.60 o 
   8   4   2       64.01       57.97      3.24 o 
   9   4   2      145.02      160.17      5.16 o 
  10   4   2      163.56      160.46      6.10 o 
  11   4   2       13.17       14.25      2.42 o 
  12   4   2       88.71       84.19      3.79 o 
  13   4   2        1.02        1.12      2.07 o 
  14   4   2       26.20       19.69      3.22 o 
 -14   5   2        6.15        6.53      2.76 o 
 -13   5   2        3.96       -2.16      1.44 o 
 -12   5   2       26.02       27.74      3.21 o 
 -11   5   2       14.88       15.95      2.62 o 
 -10   5   2        5.72        4.11      1.87 o 
  -9   5   2      218.23      234.80      6.50 o 
  -8   5   2       99.43       94.41      5.08 o 
  -7   5   2       15.45       14.91      2.49 o 
  -6   5   2       71.72       62.80      3.82 o 
  -5   5   2      467.11      492.38      9.90 o 
  -4   5   2        1.59        1.98      0.92 o 
  -3   5   2       26.23       20.87      2.22 o 
  -2   5   2      216.59      214.57      3.94 o 
  -1   5   2     2371.60     2294.36     16.86 o 
   0   5   2      417.42      426.60      5.61 o 
   1   5   2      145.80      144.36      3.24 o 
   2   5   2      224.65      205.44      4.40 o 
   3   5   2       13.16       10.18      1.58 o 
   4   5   2        4.51        3.47      1.92 o 
   5   5   2        4.67        5.20      3.39 o 
   6   5   2       15.41       16.05      2.04 o 
   7   5   2       16.31       19.00      2.32 o 
   8   5   2       12.81       12.26      2.18 o 
   9   5   2        5.90        7.87      2.01 o 
  10   5   2       21.34       21.59      2.80 o 
  11   5   2        9.30       13.39      2.58 o 
  12   5   2      208.13      182.67      7.02 o 
  13   5   2        4.43        6.57      2.27 o 
 -13   6   2        2.04       -1.53      4.02 o 
 -12   6   2       47.05       35.82      4.46 o 
 -11   6   2        0.01       -3.80      3.50 o 
 -10   6   2        0.40       -1.61      2.17 o 
  -9   6   2       85.83       89.65      5.47 o 
  -8   6   2        7.95       13.62      3.50 o 
  -7   6   2        0.05        0.26      1.85 o 
  -6   6   2      167.97      150.89      7.17 o 
  -5   6   2       72.73       57.48      4.08 o 
  -4   6   2      120.96      113.41      7.31 o 
  -3   6   2      222.44      200.30      4.94 o 
  -2   6   2        0.11       -0.23      1.19 o 
  -1   6   2      970.10      949.96     10.37 o 
   0   6   2      296.43      291.07      5.08 o 
   1   6   2       99.34       96.56      2.99 o 
   2   6   2        0.15       -0.29      1.11 o 
   3   6   2       55.80       54.03      3.73 o 
   4   6   2      151.29      134.75      5.58 o 
   5   6   2        8.49       12.81      2.47 o 
   6   6   2       68.79       65.32      4.33 o 
   7   6   2       23.30       17.83      2.91 o 
   8   6   2       66.52       72.95      4.88 o 
   9   6   2       18.84       19.31      2.78 o 
  10   6   2       21.14       24.69      3.24 o 
  11   6   2       21.75       22.93      3.26 o 
  12   6   2        0.99        2.16      2.09 o 
 -11   7   2        0.04        1.17      4.16 o 
 -10   7   2        3.43        8.08      2.79 o 
  -9   7   2       17.55       18.21      3.48 o 
  -8   7   2      137.84      142.22      6.89 o 
  -7   7   2       40.77       37.29      4.09 o 
  -6   7   2       96.19      115.55      8.21 o 
  -5   7   2       53.47       57.96      4.33 o 
  -4   7   2       23.29       22.66      3.09 o 
  -3   7   2        2.11        0.60      2.24 o 
  -2   7   2      280.52      243.86      5.88 o 
  -1   7   2        5.92        4.30      1.48 o 
   0   7   2       30.77       30.51      2.19 o 
   1   7   2       70.45       64.25      3.27 o 
   2   7   2        0.34        2.04      1.87 o 
   3   7   2        0.11        2.88      2.27 o 
   4   7   2        9.83        8.47      3.04 o 
   5   7   2        1.69        1.95      3.29 o 
   6   7   2        6.54        4.38      2.48 o 
   7   7   2      140.20      138.47      6.56 o 
   8   7   2        8.04        8.91      3.36 o 
   9   7   2       13.97       13.02      3.22 o 
  10   7   2        1.64       -0.67      2.15 o 
  -9   8   2        1.11       -0.91      2.24 o 
  -8   8   2       34.29       38.93      4.75 o 
  -7   8   2        0.63        2.88      2.57 o 
  -6   8   2        1.13       -3.17      2.11 o 
  -5   8   2       10.57       10.80      4.68 o 
  -4   8   2       41.92       41.11      4.05 o 
  -3   8   2       22.40       25.80      3.46 o 
  -2   8   2       54.52       53.33      4.54 o 
  -1   8   2        6.14        3.02      2.20 o 
   0   8   2       10.10        8.94      2.07 o 
   1   8   2        9.95        6.04      2.32 o 
   2   8   2       19.09       24.27      3.51 o 
   3   8   2       19.93       25.17      3.63 o 
   4   8   2        7.18        6.28      2.83 o 
   5   8   2       10.57       16.39      3.41 o 
   6   8   2       38.29       39.62      4.53 o 
   7   8   2        0.41       -3.10      2.07 o 
   8   8   2        4.43        3.17      2.43 o 
  -5   9   2       20.83       22.19      3.98 o 
  -4   9   2        1.87        2.35      2.64 o 
  -3   9   2        0.15        0.96      2.30 o 
  -2   9   2       66.63       58.30      6.57 o 
  -1   9   2        9.20       16.29      4.33 o 
   0   9   2        2.55        3.08      3.57 o 
   1   9   2        0.11        5.73      3.98 o 
   2   9   2       28.40       42.74      4.96 o 
   3   9   2        0.00       -2.17      2.40 o 
   4   9   2        1.26        2.30      4.51 o 
   5   9   2       11.47       12.12      3.33 o 
 -15   0   3       20.76       22.44      5.10 o 
 -13   0   3       61.82       47.05      5.80 o 
 -11   0   3      357.21      345.11      8.41 o 
  -9   0   3      111.84      124.12      3.16 o 
  -7   0   3      542.47      632.15      6.86 o 
  -5   0   3      154.03      185.55      3.18 o 
  -3   0   3     3907.49     3677.39     34.96 o 
  -1   0   3     2819.10     2743.89     31.25 o 
   1   0   3      937.78     1042.86     13.84 o 
   3   0   3     9302.40     9239.21     59.32 o 
   5   0   3     1205.20     1330.61     15.57 o 
   7   0   3       66.09       71.26      2.35 o 
   9   0   3      270.25      242.70      6.33 o 
  11   0   3        0.06       -1.68      1.96 o 
  13   0   3       32.96       28.59      5.24 o 
  15   0   3       23.70       33.76      6.36 o 
 -16   1   3       60.84       77.96      7.45 o 
 -15   1   3        0.24        0.61      2.45 o 
 -14   1   3       20.90       30.28      4.12 o 
 -13   1   3        1.59       -0.71      1.53 o 
 -12   1   3        0.90        3.31      1.52 o 
 -11   1   3      170.21      154.56      4.77 o 
 -10   1   3       10.31        9.81      1.32 o 
  -9   1   3        6.23        4.37      0.86 o 
  -8   1   3      633.27      682.73      5.37 o 
  -7   1   3      580.45      507.05      7.08 o 
  -6   1   3     1177.58     1159.26      8.28 o 
  -5   1   3      438.60      454.44      3.74 o 
  -4   1   3     3150.82     3279.69     16.10 o 
  -3   1   3     5986.04     5953.62     38.96 o 
  -2   1   3     4037.22     4072.85     45.67 o 
  -1   1   3      738.45      679.77      5.80 o 
   0   1   3    19811.72    18279.10    195.39 o 
   1   1   3      717.66      737.09      6.28 o 
   2   1   3        0.11        3.16      0.41 o 
   3   1   3       48.98       61.83      2.97 o 
   4   1   3     1256.00     1287.28     15.11 o 
   5   1   3     1542.86     1650.75     19.74 o 
   6   1   3     2619.16     2730.86     26.13 o 
   7   1   3       58.95       67.69      1.57 o 
   8   1   3      418.77      381.49      5.48 o 
   9   1   3      369.80      332.92      5.38 o 
  10   1   3       17.26       16.46      2.13 o 
  11   1   3      161.02      140.68      6.96 o 
  12   1   3        3.56        0.82      2.10 o 
  13   1   3       76.49       85.74      5.51 o 
  14   1   3       12.89       15.28      3.26 o 
  15   1   3        6.14        9.42      6.19 o 
 -16   2   3        0.73        1.22      2.47 o 
 -15   2   3       66.45       65.99      5.31 o 
 -14   2   3        1.30       -0.92      2.03 o 
 -13   2   3      122.02      116.15      4.84 o 
 -12   2   3       40.79       32.49      3.86 o 
 -11   2   3       52.88       50.51      2.55 o 
 -10   2   3      160.13      139.22      3.71 o 
  -9   2   3       33.11       35.24      1.98 o 
  -8   2   3      767.64      792.74      7.24 o 
  -7   2   3      461.36      445.64      4.96 o 
  -6   2   3     1561.77     1550.79     13.99 o 
  -5   2   3      128.78      148.58      2.49 o 
  -4   2   3      271.31      241.43      3.07 o 
  -3   2   3     2705.03     2818.55     20.01 o 
  -2   2   3    28631.82    26447.50    354.12 o 
  -1   2   3     4718.53     4661.59     41.08 o 
   0   2   3     6689.08     6941.56     41.49 o 
   1   2   3     1516.27     1556.60     10.35 o 
   2   2   3      523.72      535.75      4.70 o 
   3   2   3       99.73       81.62      2.99 o 
   4   2   3      276.56      283.32      4.72 o 
   5   2   3       31.43       29.64      1.78 o 
   6   2   3      128.82      138.51      3.62 o 
   7   2   3      118.48      120.52      4.91 o 
   8   2   3      416.11      371.80      6.57 o 
   9   2   3      113.19      101.97      3.26 o 
  10   2   3       35.07       30.45      2.17 o 
  11   2   3       73.26       63.53      3.71 o 
  12   2   3        0.02        0.16      1.72 o 
  13   2   3        0.11       -1.82      2.38 o 
  14   2   3        1.56        0.43      2.48 o 
  15   2   3       34.55       55.56      5.50 o 
 -15   3   3        0.88       -2.62      1.75 o 
 -14   3   3        0.56        0.67      2.56 o 
 -13   3   3       11.58        5.77      2.13 o 
 -12   3   3       90.36       76.18      3.76 o 
 -11   3   3      213.46      242.83      5.25 o 
 -10   3   3      104.88      118.08      4.20 o 
  -9   3   3      107.07      108.29      4.88 o 
  -8   3   3       12.95       18.68      1.89 o 
  -7   3   3      150.63      151.60      4.07 o 
  -6   3   3      558.13      574.33      5.78 o 
  -5   3   3       11.35        4.50      0.87 o 
  -4   3   3      517.77      522.87      6.14 o 
  -3   3   3      249.47      271.08      4.15 o 
  -2   3   3       45.51       65.13      1.78 o 
  -1   3   3     4562.48     4837.24     28.98 o 
   0   3   3      333.16      392.31      5.43 o 
   1   3   3      134.97      163.31      2.58 o 
   2   3   3       53.85       43.48      1.25 o 
   3   3   3     1383.24     1450.12     13.77 o 
   4   3   3      247.21      289.68      4.13 o 
   5   3   3      943.01     1037.02     27.80 o 
   6   3   3      206.70      228.79      9.15 o 
   7   3   3      213.32      202.84      5.58 o 
   8   3   3      128.06      129.30      4.21 o 
   9   3   3      214.56      211.91      5.51 o 
  10   3   3      451.95      380.85      7.71 o 
  11   3   3      350.06      311.30      6.33 o 
  12   3   3       15.08       18.64      2.74 o 
  13   3   3       18.76       18.39      2.90 o 
  14   3   3        9.56        9.27      3.16 o 
 -15   4   3        0.38       -1.30      1.96 o 
 -14   4   3       41.86       34.64      3.57 o 
 -13   4   3       16.70       21.82      2.49 o 
 -12   4   3       11.94       14.69      2.04 o 
 -11   4   3       80.52       79.14      3.37 o 
 -10   4   3       63.75       50.56      3.28 o 
  -9   4   3      121.65      114.09      4.32 o 
  -8   4   3      357.82      388.95      8.98 o 
  -7   4   3       23.08       20.65      2.09 o 
  -6   4   3       76.80       61.69      3.49 o 
  -5   4   3       79.51       88.86      2.29 o 
  -4   4   3      395.32      463.63      7.40 o 
  -3   4   3     2170.21     2148.71     25.23 o 
  -2   4   3     6870.20     6851.98     40.70 o 
  -1   4   3      570.37      634.76      6.56 o 
   0   4   3      226.56      235.03      3.74 o 
   1   4   3     1294.96     1328.97     10.56 o 
   2   4   3        4.83        6.94      1.88 o 
   3   4   3      348.08      314.34      4.03 o 
   4   4   3      473.61      492.26      8.14 o 
   5   4   3       21.82       19.48      1.91 o 
   6   4   3      608.65      656.55      9.50 o 
   7   4   3       58.84       50.67      2.99 o 
   8   4   3      366.65      336.56      7.98 o 
   9   4   3        6.83       12.05      2.36 o 
  10   4   3      611.76      603.24     10.43 o 
  11   4   3      250.57      262.07      7.02 o 
  12   4   3      133.07      139.13      5.50 o 
  13   4   3        4.21        2.10      2.25 o 
  14   4   3        3.15        0.68      2.33 o 
 -14   5   3       46.57       49.77      3.83 o 
 -13   5   3       33.21       41.30      3.07 o 
 -12   5   3        9.73       11.41      3.09 o 
 -11   5   3        0.35       -1.89      1.60 o 
 -10   5   3       36.98       46.26      3.41 o 
  -9   5   3       22.54       11.88      2.23 o 
  -8   5   3      185.15      189.72     10.00 o 
  -7   5   3        8.44        5.29      2.10 o 
  -6   5   3       47.90       59.68      7.76 o 
  -5   5   3       76.03      102.96      4.53 o 
  -4   5   3       29.51       28.82      1.67 o 
  -3   5   3      433.66      449.40      5.85 o 
  -2   5   3       73.26       73.10      2.47 o 
  -1   5   3      125.74      145.29      3.34 o 
   0   5   3        1.39       -0.23      0.89 o 
   1   5   3      875.78      903.39      8.76 o 
   2   5   3        0.13       -1.13      0.75 o 
   3   5   3      389.23      413.51      6.42 o 
   4   5   3      140.49      136.65      5.47 o 
   5   5   3       11.05        9.81      2.25 o 
   6   5   3      250.46      242.16      8.11 o 
   7   5   3        4.03        3.62      1.64 o 
   8   5   3      471.70      462.27      9.00 o 
   9   5   3       74.48       77.97      5.84 o 
  10   5   3       27.91       28.60      3.11 o 
  11   5   3       19.36       14.08      2.62 o 
  12   5   3       15.34       14.47      2.83 o 
  13   5   3        2.15        3.39      1.88 o 
 -13   6   3        0.02        3.49      3.11 o 
 -12   6   3        2.11        3.50      3.18 o 
 -11   6   3       16.81       25.04      4.12 o 
 -10   6   3       29.02       22.67      3.52 o 
  -9   6   3       64.14       70.27      4.90 o 
  -8   6   3       27.94       21.15      3.24 o 
  -7   6   3       59.13       62.93      4.38 o 
  -6   6   3       47.10       44.20      4.16 o 
  -5   6   3      104.83      109.99      9.33 o 
  -4   6   3      101.77       76.00      4.38 o 
  -3   6   3       15.76       15.49      1.62 o 
  -2   6   3      908.88      955.95     21.19 o 
  -1   6   3      290.88      260.16      4.87 o 
   0   6   3       79.98       86.18      3.58 o 
   1   6   3        7.14        8.58      1.44 o 
   2   6   3       12.28       11.55      1.72 o 
   3   6   3      149.04      130.63      6.15 o 
   4   6   3        6.04        7.20      2.25 o 
   5   6   3        2.55        1.37      2.94 o 
   6   6   3       28.91       23.34      3.16 o 
   7   6   3        1.42        2.51      1.98 o 
   8   6   3       15.56       10.06      2.82 o 
   9   6   3        8.94        4.61      2.03 o 
  10   6   3      319.87      321.01      8.81 o 
  11   6   3       13.95       19.57      3.10 o 
  12   6   3       31.02       33.63      4.45 o 
 -11   7   3        1.68        9.53      3.18 o 
 -10   7   3        1.47        3.16      2.87 o 
  -9   7   3       14.23       15.13      3.40 o 
  -8   7   3        0.54        4.22      2.55 o 
  -7   7   3       13.63        9.12      2.73 o 
  -6   7   3        0.01        0.65      2.06 o 
  -5   7   3       16.62       30.58      6.96 o 
  -4   7   3       83.70       85.28      4.91 o 
  -3   7   3      150.39      136.10      5.88 o 
  -2   7   3      128.77      138.29      4.02 o 
  -1   7   3       14.69       14.25      1.87 o 
   0   7   3       79.79       71.33      3.45 o 
   1   7   3       63.62       68.66      3.39 o 
   2   7   3      261.66      267.11      8.32 o 
   3   7   3       15.16       12.51      2.72 o 
   4   7   3       45.18       31.44      3.59 o 
   5   7   3        0.54        4.68      2.66 o 
   6   7   3      149.14      152.63      6.88 o 
   7   7   3       23.27       27.23      3.78 o 
   8   7   3        0.24       -0.05      1.86 o 
   9   7   3       28.45       29.95      5.87 o 
  10   7   3      104.72      114.70      7.04 o 
  -9   8   3       26.11       27.65      4.30 o 
  -8   8   3       67.28       78.32     15.03 o 
  -7   8   3       18.67       23.84      3.80 o 
  -6   8   3        0.05        1.90      2.52 o 
  -5   8   3       67.27       68.96      8.42 o 
  -4   8   3        4.61        5.96      2.39 o 
  -3   8   3        9.72       10.71      2.74 o 
  -2   8   3      259.51      242.66      8.01 o 
  -1   8   3      142.32      144.83      6.04 o 
   0   8   3        6.39        5.95      1.84 o 
   1   8   3        7.09        9.00      2.57 o 
   2   8   3       10.36       15.54      3.39 o 
   3   8   3        6.83        3.35      3.84 o 
   4   8   3        0.05        2.14      2.35 o 
   5   8   3        0.00       -0.49      2.38 o 
   6   8   3        1.09        3.24      2.77 o 
   7   8   3       19.69       24.63      4.08 o 
   8   8   3        9.22        8.52      2.90 o 
  -5   9   3        0.25        0.12      2.53 o 
  -4   9   3        1.44       -0.09      2.37 o 
  -3   9   3       11.51       12.06      5.21 o 
  -2   9   3       18.26       29.57      5.17 o 
  -1   9   3       17.09       10.07      3.98 o 
   0   9   3        0.30        1.12      3.57 o 
   1   9   3        3.73        1.03      2.45 o 
   2   9   3        0.13       -3.28      3.60 o 
   3   9   3        1.70        6.15      3.01 o 
   4   9   3        1.50       -0.81      2.59 o 
 -16   0   4       15.69       14.75      4.54 o 
 -14   0   4       65.13       94.02      7.76 o 
 -12   0   4        1.24        2.66      2.45 o 
 -10   0   4        2.98        8.89      3.18 o 
  -8   0   4      573.39      594.45      8.99 o 
  -6   0   4     4329.17     4325.54     29.87 o 
  -4   0   4       90.18      114.93      2.12 o 
  -2   0   4      994.20     1015.52     10.13 o 
   0   0   4     5207.80     4927.98     54.60 o 
   2   0   4       56.80       42.01      2.31 o 
   4   0   4      215.97      243.01      4.95 o 
   6   0   4      163.85      146.83      3.19 o 
   8   0   4      220.06      263.49      4.83 o 
  10   0   4        3.43        3.22      2.52 o 
  12   0   4       31.49       47.05      5.94 o 
  14   0   4        0.57       -0.07      3.22 o 
 -16   1   4       13.51       19.81      3.68 o 
 -15   1   4       52.70       52.77      4.77 o 
 -14   1   4       50.51       47.81      6.68 o 
 -13   1   4        0.30        1.83      1.49 o 
 -12   1   4      102.47       94.65      4.09 o 
 -11   1   4       41.50       46.36      4.11 o 
 -10   1   4       13.30       13.30      1.25 o 
  -9   1   4      668.68      639.69      6.44 o 
  -8   1   4       21.34       19.08      0.96 o 
  -7   1   4       53.84       43.57      1.60 o 
  -6   1   4     1448.27     1433.82      8.46 o 
  -5   1   4     2918.81     3002.54     15.14 o 
  -4   1   4     1064.26     1007.87      6.08 o 
  -3   1   4     6041.26     5734.90     43.12 o 
  -2   1   4     3037.46     3074.83     25.42 o 
  -1   1   4    11409.30    11183.01    106.27 o 
   0   1   4     2069.18     1958.50     14.11 o 
   1   1   4      404.91      419.34      5.16 o 
   2   1   4      719.50      722.00      7.00 o 
   3   1   4      581.57      649.97      5.75 o 
   4   1   4      645.16      552.06      5.25 o 
   5   1   4       56.85       46.50      1.38 o 
   6   1   4      240.21      258.26      3.11 o 
   7   1   4        0.84        1.87      0.58 o 
   8   1   4      227.97      234.86      4.91 o 
   9   1   4      188.04      199.50      4.26 o 
  10   1   4       13.63       14.86      2.96 o 
  11   1   4       81.78       73.39      4.87 o 
  12   1   4        0.17        0.88      2.10 o 
  13   1   4        2.24        2.52      2.42 o 
  14   1   4        5.16        7.81      2.85 o 
  15   1   4        8.08        6.85      3.16 o 
 -16   2   4        0.36       -2.38      2.22 o 
 -15   2   4        7.70        8.12      2.77 o 
 -14   2   4       36.06       43.18      3.96 o 
 -13   2   4       13.82        9.02      2.22 o 
 -12   2   4      183.49      191.39      5.79 o 
 -11   2   4       97.66      109.74      3.47 o 
 -10   2   4      355.20      335.75      5.62 o 
  -9   2   4      664.13      661.57      7.74 o 
  -8   2   4      483.37      526.61      5.67 o 
  -7   2   4        4.76        8.89      0.74 o 
  -6   2   4      171.67      192.21      2.75 o 
  -5   2   4       87.03       77.68      1.83 o 
  -4   2   4        8.96        9.51      1.02 o 
  -3   2   4     4142.08     3910.66     26.89 o 
  -2   2   4     7139.09     7002.37     53.73 o 
  -1   2   4    14817.95    14399.75     90.61 o 
   0   2   4     3844.69     3749.32     25.48 o 
   1   2   4      523.87      504.08      4.62 o 
   2   2   4     1723.71     1881.37     12.44 o 
   3   2   4      704.71      652.71      7.41 o 
   4   2   4        6.44        6.69      0.88 o 
   5   2   4      311.25      295.66      3.52 o 
   6   2   4      206.15      223.35      4.47 o 
   7   2   4      275.71      278.11      5.50 o 
   8   2   4      185.27      176.67      4.59 o 
   9   2   4      164.01      150.21      4.57 o 
  10   2   4        3.13        2.78      1.56 o 
  11   2   4       44.01       44.37      3.25 o 
  12   2   4        4.63        3.21      2.41 o 
  13   2   4       85.18       68.37      5.34 o 
  14   2   4       11.87        7.52      4.33 o 
  15   2   4        0.21        0.52      2.57 o 
 -15   3   4       35.47       30.62      3.43 o 
 -14   3   4        9.88       15.95      2.76 o 
 -13   3   4      150.67      144.58      5.48 o 
 -12   3   4      102.98      113.29      3.88 o 
 -11   3   4      220.34      208.02      4.94 o 
 -10   3   4       50.62       58.20      2.77 o 
  -9   3   4        2.43        0.75      1.13 o 
  -8   3   4       65.31       60.72      2.93 o 
  -7   3   4       85.89       72.20      3.06 o 
  -6   3   4      115.05      110.12      2.40 o 
  -5   3   4      465.92      537.41      7.46 o 
  -4   3   4       83.42       81.22      5.62 o 
  -3   3   4      206.23      281.44      4.31 o 
  -2   3   4      577.59      650.96      7.04 o 
  -1   3   4      867.55      896.40      7.62 o 
   0   3   4      328.30      264.77      3.52 o 
   1   3   4      441.13      490.98      4.96 o 
   2   3   4       50.81       54.95      1.73 o 
   3   3   4      949.95      894.63      7.57 o 
   4   3   4      108.41      121.02      2.29 o 
   5   3   4     1023.89     1074.34     15.61 o 
   6   3   4      558.17      542.12      8.07 o 
   7   3   4      592.91      539.46      8.36 o 
   8   3   4      308.40      330.76      6.67 o 
   9   3   4      192.09      164.05      6.39 o 
  10   3   4      118.70      116.07      4.56 o 
  11   3   4        0.64        4.17      1.54 o 
  12   3   4       36.49       35.40      3.36 o 
  13   3   4       46.37       47.47      3.87 o 
  14   3   4       20.80       16.13      3.64 o 
 -15   4   4        0.05       -1.22      2.05 o 
 -14   4   4       24.62       31.13      5.74 o 
 -13   4   4       22.51       26.25      2.78 o 
 -12   4   4      109.79      120.22      4.15 o 
 -11   4   4       90.70       78.95      3.41 o 
 -10   4   4      148.95      147.34      5.07 o 
  -9   4   4      547.54      551.46      9.96 o 
  -8   4   4       93.18       83.83      3.80 o 
  -7   4   4     1272.64     1169.70     24.15 o 
  -6   4   4      634.54      634.58     13.32 o 
  -5   4   4      195.85      182.79      3.32 o 
  -4   4   4      707.20      723.98      7.26 o 
  -3   4   4      821.66      846.53      8.05 o 
  -2   4   4     3150.63     2983.32     20.07 o 
  -1   4   4      552.03      595.20      6.37 o 
   0   4   4     1048.28     1025.05      8.94 o 
   1   4   4      501.44      502.83      5.97 o 
   2   4   4        0.27        7.87      2.87 o 
   3   4   4       34.77       30.70      1.78 o 
   4   4   4      211.32      212.04      4.90 o 
   5   4   4        3.15        7.39      1.73 o 
   6   4   4        3.51        3.53      1.49 o 
   7   4   4       19.99       23.84      3.13 o 
   8   4   4       53.40       57.87      3.46 o 
   9   4   4      113.54      115.66      4.58 o 
  10   4   4       48.47       45.73      3.43 o 
  11   4   4      140.74      148.55      5.52 o 
  12   4   4        5.12        3.89      1.98 o 
  13   4   4        6.60        8.90      2.65 o 
  14   4   4        7.31        6.12      2.54 o 
 -14   5   4        9.37       12.22      2.45 o 
 -13   5   4       31.26       44.00      4.95 o 
 -12   5   4       10.77       13.99      2.13 o 
 -11   5   4      199.32      192.41      9.58 o 
 -10   5   4       30.37       36.77      3.23 o 
  -9   5   4      240.48      233.42     14.75 o 
  -8   5   4      332.22      318.75      8.65 o 
  -7   5   4       66.21       51.32      3.66 o 
  -6   5   4        3.43        2.06      3.46 o 
  -5   5   4       24.22       20.28      2.52 o 
  -4   5   4       55.53       49.55      2.18 o 
  -3   5   4        0.14        1.13      0.98 o 
  -2   5   4      165.82      158.34      3.48 o 
  -1   5   4      222.35      214.89      4.01 o 
   0   5   4      176.01      174.08      4.96 o 
   1   5   4        0.01       -0.94      0.86 o 
   2   5   4       70.34       67.87      2.77 o 
   3   5   4        0.36        2.14      1.14 o 
   4   5   4      520.72      537.86     10.88 o 
   5   5   4      372.15      350.56     22.79 o 
   6   5   4       99.02       83.14      3.72 o 
   7   5   4      150.82      151.85      8.70 o 
   8   5   4       55.48       53.13      3.48 o 
   9   5   4        3.66        2.54      1.80 o 
  10   5   4        5.38        3.19      1.96 o 
  11   5   4        5.41        4.29      2.53 o 
  12   5   4        6.21        5.75      2.26 o 
  13   5   4       11.57       13.42      2.78 o 
 -13   6   4        1.00       -2.19      5.21 o 
 -12   6   4        1.33        0.26      5.73 o 
 -11   6   4       48.89       49.92      4.74 o 
 -10   6   4       13.94       17.50      3.21 o 
  -9   6   4      594.55      624.00     32.47 o 
  -8   6   4        7.99        8.00      2.62 o 
  -7   6   4      474.71      487.92     11.18 o 
  -6   6   4      101.12       91.62      4.92 o 
  -5   6   4      258.76      274.41      7.79 o 
  -4   6   4        1.21        3.84      3.84 o 
  -3   6   4       10.53       12.52      1.82 o 
  -2   6   4        3.12        1.28      2.01 o 
  -1   6   4        0.73        1.66      1.19 o 
   0   6   4      361.99      367.21      5.75 o 
   1   6   4       11.83       12.01      1.71 o 
   2   6   4      216.94      231.63      5.51 o 
   3   6   4       23.72       17.18      4.02 o 
   4   6   4      160.22      169.29     16.81 o 
   5   6   4        8.75       13.14      2.74 o 
   6   6   4        0.89       -1.08      1.96 o 
   7   6   4        0.05       -0.84      1.56 o 
   8   6   4       68.04       69.90      4.09 o 
   9   6   4        0.01        1.13      1.71 o 
  10   6   4       14.26       11.73      2.62 o 
  11   6   4        2.90        2.80      2.45 o 
 -11   7   4       27.93       26.46      4.05 o 
 -10   7   4       55.86       55.55      5.04 o 
  -9   7   4       69.30       76.29      5.36 o 
  -8   7   4      225.23      226.89      9.44 o 
  -7   7   4       78.55       73.27      4.99 o 
  -6   7   4        8.84        4.26      4.02 o 
  -5   7   4       38.19       44.79      4.01 o 
  -4   7   4        8.98       14.92      3.50 o 
  -3   7   4       25.95       28.24      2.59 o 
  -2   7   4       64.45       60.90      3.41 o 
  -1   7   4      149.58      143.93      6.32 o 
   0   7   4       85.98       86.79      3.70 o 
   1   7   4       41.02       38.71      2.88 o 
   2   7   4        0.78       -0.95      1.75 o 
   3   7   4      132.77      130.01      6.05 o 
   4   7   4       39.07       37.04      3.91 o 
   5   7   4       96.11       81.26      5.14 o 
   6   7   4        1.87        3.22      2.22 o 
   7   7   4       10.98       20.87      3.51 o 
   8   7   4        0.81        3.88      2.87 o 
   9   7   4       20.23       27.41      9.61 o 
  10   7   4        4.73       14.72      3.73 o 
  -9   8   4      192.73      191.17      8.47 o 
  -8   8   4       18.33       32.09      5.70 o 
  -7   8   4        2.40        2.04      3.32 o 
  -6   8   4        2.20        0.75      4.09 o 
  -5   8   4        3.64        1.94      3.18 o 
  -4   8   4       14.13       18.68      3.27 o 
  -3   8   4       13.07       12.20      3.11 o 
  -2   8   4       74.01       83.52      8.91 o 
  -1   8   4        0.79       -1.98      1.32 o 
   0   8   4       31.48       30.74      2.85 o 
   1   8   4        0.10       -1.70      2.05 o 
   2   8   4       72.58       64.00      4.79 o 
   3   8   4        0.02       -1.60      2.34 o 
   4   8   4      168.94      175.44      7.61 o 
   5   8   4        4.54        5.00      2.76 o 
   6   8   4        1.37       -3.09      3.91 o 
   7   8   4        0.03       -0.17      2.52 o 
   8   8   4       12.70        6.53      2.88 o 
  -5   9   4        0.98        4.91      2.65 o 
  -4   9   4        0.09       -1.45      2.40 o 
  -3   9   4       11.67       13.91      4.54 o 
  -2   9   4        1.04        4.54      3.50 o 
  -1   9   4        0.04       -1.12      2.66 o 
   0   9   4       35.88       34.46      5.80 o 
   1   9   4        0.12        1.06      2.45 o 
   2   9   4        0.91       -2.14      2.27 o 
   3   9   4       25.61       28.90      7.13 o 
   4   9   4        3.14        6.65      3.03 o 
 -15   0   5        1.09        0.28      2.73 o 
 -13   0   5      174.02      187.42      9.93 o 
 -11   0   5        0.24       -1.24      1.36 o 
  -9   0   5       84.13       79.80      5.48 o 
  -7   0   5      609.11      594.07      6.73 o 
  -5   0   5      640.32      542.50      5.77 o 
  -3   0   5    15134.59    14303.67    156.10 o 
  -1   0   5      364.33      397.92      7.90 o 
   1   0   5      267.67      266.13      6.15 o 
   3   0   5      582.32      547.37     10.21 o 
   5   0   5      123.15       96.73      2.80 o 
   7   0   5     1037.05     1082.78     11.04 o 
   9   0   5      867.12      859.15     20.27 o 
  11   0   5      454.00      418.11     15.03 o 
  13   0   5      215.22      180.99     11.19 o 
  15   0   5        4.24        1.82      4.19 o 
 -16   1   5        1.91       -1.00      2.28 o 
 -15   1   5        0.01       -2.83      1.89 o 
 -14   1   5        0.26        0.15      1.88 o 
 -13   1   5        0.06        0.14      1.57 o 
 -12   1   5        7.21        5.88      1.72 o 
 -11   1   5        7.08       13.95      2.02 o 
 -10   1   5       38.21       34.82      1.79 o 
  -9   1   5        5.96        6.14      1.24 o 
  -8   1   5      360.73      380.60      4.11 o 
  -7   1   5      233.55      242.67      2.79 o 
  -6   1   5     1105.28     1059.86      6.82 o 
  -5   1   5     1706.20     1690.81      9.47 o 
  -4   1   5      321.28      319.37      2.83 o 
  -3   1   5     3585.76     3617.46     28.01 o 
  -2   1   5    11300.83    10789.93    161.52 o 
  -1   1   5     1969.93     1917.31     18.22 o 
   0   1   5     1116.66     1083.06      9.02 o 
   1   1   5     4420.57     4258.85     27.77 o 
   2   1   5     3134.35     3014.29     26.68 o 
   3   1   5      194.50      172.35      2.67 o 
   4   1   5      275.31      295.64      3.26 o 
   5   1   5      395.35      405.95      4.05 o 
   6   1   5     2249.51     2361.45     14.46 o 
   7   1   5      464.08      453.53      5.01 o 
   8   1   5        6.81        6.79      1.53 o 
   9   1   5       85.82       85.57      4.32 o 
  10   1   5       87.06       85.72      3.87 o 
  11   1   5       16.08       13.88      3.84 o 
  12   1   5        0.66        0.91      2.05 o 
  13   1   5       10.81       18.18      3.51 o 
  14   1   5       30.62       39.75      4.75 o 
  15   1   5        9.39       17.89      5.35 o 
 -16   2   5        0.82       -0.32      2.22 o 
 -15   2   5       18.36       16.49      3.31 o 
 -14   2   5        6.55        5.63      4.26 o 
 -13   2   5        0.64        0.35      2.95 o 
 -12   2   5       48.50       51.62      2.70 o 
 -11   2   5       14.70       16.20      1.75 o 
 -10   2   5      547.21      508.16      6.95 o 
  -9   2   5      472.25      482.94      5.72 o 
  -8   2   5      900.97      881.47      7.81 o 
  -7   2   5      384.53      397.37      7.49 o 
  -6   2   5      410.09      371.18      3.82 o 
  -5   2   5       31.29       42.90      1.45 o 
  -4   2   5        4.82        2.49      0.68 o 
  -3   2   5      493.74      468.80      5.45 o 
  -2   2   5      542.97      496.44      5.55 o 
  -1   2   5        6.62        2.49      0.72 o 
   0   2   5      234.99      237.90      3.39 o 
   1   2   5      594.22      582.40      5.03 o 
   2   2   5        3.51        8.81      0.70 o 
   3   2   5      150.24      170.62      2.85 o 
   4   2   5       31.10       22.90      1.07 o 
   5   2   5      434.95      521.91      7.22 o 
   6   2   5       30.14       29.89      1.27 o 
   7   2   5      183.62      183.84      6.23 o 
   8   2   5       31.08       34.00      2.40 o 
   9   2   5        1.49        2.00      1.37 o 
  10   2   5       17.60       20.66      1.98 o 
  11   2   5      130.11      142.01      5.71 o 
  12   2   5       38.19       37.36      4.12 o 
  13   2   5        7.48        8.95      3.00 o 
  14   2   5       29.58       28.87      4.30 o 
 -15   3   5        1.55       -0.60      1.83 o 
 -14   3   5       13.29       11.30      2.34 o 
 -13   3   5       38.54       35.38      2.60 o 
 -12   3   5        0.05        0.20      1.53 o 
 -11   3   5      117.92       94.48      3.56 o 
 -10   3   5        0.66       -0.91      1.14 o 
  -9   3   5       31.92       33.05      2.10 o 
  -8   3   5        0.90        0.78      1.86 o 
  -7   3   5      535.68      548.54      7.96 o 
  -6   3   5       37.29       25.47      1.40 o 
  -5   3   5      317.98      347.98      5.05 o 
  -4   3   5      293.76      281.92      4.51 o 
  -3   3   5       35.40       50.36      2.81 o 
  -2   3   5       89.67       90.57      2.50 o 
  -1   3   5     3517.40     3432.00     21.82 o 
   0   3   5     1176.41     1118.98      8.99 o 
   1   3   5     2468.30     2361.91     15.89 o 
   2   3   5      783.99      827.70      6.38 o 
   3   3   5      361.48      351.92      4.23 o 
   4   3   5       80.49       76.92      2.82 o 
   5   3   5      114.61      128.95      2.44 o 
   6   3   5      406.10      386.74      7.64 o 
   7   3   5      149.28      139.00      6.78 o 
   8   3   5      211.99      223.47      5.69 o 
   9   3   5     1330.31     1292.36     16.08 o 
  10   3   5      299.90      322.23      7.90 o 
  11   3   5        3.93        5.01      1.52 o 
  12   3   5       17.99       18.52      2.78 o 
  13   3   5        1.79        1.99      5.10 o 
  14   3   5       16.81       22.66      6.36 o 
 -15   4   5       16.14       16.99      4.18 o 
 -14   4   5        6.88       11.66      3.53 o 
 -13   4   5        5.73        6.26      1.74 o 
 -12   4   5       11.75       14.67      2.96 o 
 -11   4   5      131.79      124.83      4.05 o 
 -10   4   5        1.42       -0.59      1.41 o 
  -9   4   5      439.65      410.82      7.96 o 
  -8   4   5      119.82      141.14      4.59 o 
  -7   4   5      102.63      104.32      7.90 o 
  -6   4   5        5.90        5.02      1.10 o 
  -5   4   5       45.48       59.14      2.45 o 
  -4   4   5     1169.78     1230.58     12.02 o 
  -3   4   5       11.33       12.57      1.26 o 
  -2   4   5      491.41      516.41      6.01 o 
  -1   4   5      586.96      521.84      6.18 o 
   0   4   5     1024.03     1040.69      9.14 o 
   1   4   5      308.04      335.05      4.51 o 
   2   4   5      106.40      126.55      2.63 o 
   3   4   5     1440.39     1470.34     18.76 o 
   4   4   5      580.16      674.63      6.97 o 
   5   4   5      691.71      730.83     13.01 o 
   6   4   5      277.89      278.63      9.95 o 
   7   4   5       14.76       12.42      1.94 o 
   8   4   5       49.91       46.93      3.19 o 
   9   4   5       11.38       10.19      2.18 o 
  10   4   5       79.40       74.26      4.13 o 
  11   4   5       26.09       33.36      3.20 o 
  12   4   5        1.42        2.62      1.84 o 
  13   4   5        2.42        1.94      2.19 o 
 -14   5   5        2.96        8.80      2.42 o 
 -13   5   5        0.81        4.38      2.25 o 
 -12   5   5       18.36       21.87      2.91 o 
 -11   5   5      126.67      118.98      5.16 o 
 -10   5   5       75.69       64.71      4.62 o 
  -9   5   5       16.18       11.13      2.68 o 
  -8   5   5      123.33      132.16      6.47 o 
  -7   5   5      314.82      303.93      8.15 o 
  -6   5   5       33.90       30.30      3.95 o 
  -5   5   5      121.28      129.81      3.24 o 
  -4   5   5      216.57      187.75      3.85 o 
  -3   5   5      304.02      299.27      4.85 o 
  -2   5   5      583.86      588.16      6.99 o 
  -1   5   5     1084.14     1047.54      9.90 o 
   0   5   5      709.91      705.82      7.67 o 
   1   5   5      135.94      143.34      4.11 o 
   2   5   5      863.86      891.74     12.69 o 
   3   5   5      253.25      266.72      6.02 o 
   4   5   5       12.14       11.77      2.50 o 
   5   5   5        0.05       -1.09      2.07 o 
   6   5   5       63.79       72.50      4.73 o 
   7   5   5      154.60      151.51      5.18 o 
   8   5   5        8.79        8.39      2.41 o 
   9   5   5      594.18      539.02     10.23 o 
  10   5   5       78.23       96.80      4.81 o 
  11   5   5      137.20      146.99      5.90 o 
  12   5   5        5.60        4.86      2.32 o 
 -13   6   5        3.75        1.58      2.26 o 
 -12   6   5       15.12       19.50      7.97 o 
 -11   6   5       43.09       46.33      4.63 o 
 -10   6   5       28.26       30.37      3.84 o 
  -9   6   5        2.94        6.88      2.62 o 
  -8   6   5       40.66       41.76      4.00 o 
  -7   6   5        9.56       14.48      2.84 o 
  -6   6   5       50.52       51.69      3.99 o 
  -5   6   5       41.37       33.73      3.28 o 
  -4   6   5      932.13      959.14     10.13 o 
  -3   6   5        1.27       -1.63      1.08 o 
  -2   6   5      218.83      197.32      4.34 o 
  -1   6   5       70.20       64.28      2.70 o 
   0   6   5       70.09       79.09      4.21 o 
   1   6   5       19.36       21.22      2.61 o 
   2   6   5       83.79       84.52      3.37 o 
   3   6   5      149.28      147.57      9.40 o 
   4   6   5      539.40      544.76     16.22 o 
   5   6   5       23.83       26.25      4.93 o 
   6   6   5       57.83       50.82      4.11 o 
   7   6   5        0.67       -0.45      1.83 o 
   8   6   5       10.31       13.67      2.51 o 
   9   6   5       61.01       76.88      5.76 o 
  10   6   5      188.97      189.42      6.74 o 
  11   6   5        0.80        0.20      1.85 o 
 -11   7   5       25.28       28.52      4.11 o 
 -10   7   5        2.05        1.45      2.20 o 
  -9   7   5       37.65       52.62      4.75 o 
  -8   7   5       14.72       16.54      4.23 o 
  -7   7   5       42.07       39.87      4.11 o 
  -6   7   5        0.11        0.24      2.15 o 
  -5   7   5       38.34       35.71      6.61 o 
  -4   7   5        7.93        9.59      2.47 o 
  -3   7   5      181.37      187.73      8.59 o 
  -2   7   5      310.71      291.18      7.59 o 
  -1   7   5      112.08      102.11      3.55 o 
   0   7   5       91.07       90.85      3.83 o 
   1   7   5       27.73       27.49      2.53 o 
   2   7   5       28.41       26.98      3.36 o 
   3   7   5       12.20       13.20      2.95 o 
   4   7   5       74.26       66.83      6.54 o 
   5   7   5        4.23        3.39      2.49 o 
   6   7   5       37.76       30.99      3.97 o 
   7   7   5       24.07       24.74      3.67 o 
   8   7   5        0.52        3.52      5.94 o 
   9   7   5       81.22       77.70      5.86 o 
  -9   8   5        2.68        6.72      2.74 o 
  -8   8   5       22.84       36.59      4.56 o 
  -7   8   5        1.11       -2.20      5.21 o 
  -6   8   5        2.08       -0.55      2.30 o 
  -5   8   5       42.46       36.82      5.45 o 
  -4   8   5        0.00        0.21      2.19 o 
  -3   8   5       35.78       27.38      3.54 o 
  -2   8   5      644.07      639.05     20.73 o 
  -1   8   5        0.00        2.90      1.69 o 
   0   8   5        0.91        0.91      1.96 o 
   1   8   5        1.46        0.22      2.02 o 
   2   8   5       15.15       17.96      3.60 o 
   3   8   5        2.45        2.02      3.46 o 
   4   8   5        5.20        3.27      2.59 o 
   5   8   5        1.75       -2.33      2.32 o 
   6   8   5        3.63        3.31      2.90 o 
   7   8   5        0.03        1.48      2.64 o 
  -5   9   5        0.06        0.74      2.55 o 
  -4   9   5        1.23       -1.05      2.22 o 
  -3   9   5       93.96       81.72      7.20 o 
  -2   9   5       31.79       31.11      5.24 o 
  -1   9   5       16.09       19.36      4.54 o 
   0   9   5        0.12        1.89      3.71 o 
   1   9   5        0.02        0.12      2.30 o 
   2   9   5        2.70        1.36      2.38 o 
   3   9   5        0.80       -3.18      2.28 o 
 -16   0   6       21.97       35.02      6.01 o 
 -14   0   6       33.11       38.66      5.38 o 
 -12   0   6       50.38       36.87      3.38 o 
 -10   0   6     3681.66     3579.68     27.57 o 
  -8   0   6      715.99      761.58      8.34 o 
  -6   0   6     1203.00     1200.27     10.75 o 
  -4   0   6     4275.46     4501.71     30.45 o 
  -2   0   6     7197.44     7243.79     58.58 o 
   0   0   6     4829.06     4531.26     51.87 o 
   2   0   6     1223.55     1366.18     19.71 o 
   4   0   6      456.72      441.77      5.71 o 
   6   0   6      388.83      393.30      5.79 o 
   8   0   6     1478.02     1478.41     14.36 o 
  10   0   6      167.09      175.19      9.65 o 
  12   0   6       26.09       33.49      5.73 o 
  14   0   6       33.81       28.24      6.22 o 
 -16   1   6       21.95       23.31      3.81 o 
 -15   1   6      108.40      122.68      9.51 o 
 -14   1   6        2.94        4.30      4.61 o 
 -13   1   6       52.00       52.07      3.41 o 
 -12   1   6        4.47        1.43      1.44 o 
 -11   1   6     1248.10     1296.73     12.20 o 
 -10   1   6       34.88       38.70      1.88 o 
  -9   1   6        2.76        3.61      0.99 o 
  -8   1   6      191.99      201.96      3.77 o 
  -7   1   6       52.47       68.25      1.65 o 
  -6   1   6      220.70      240.28      2.72 o 
  -5   1   6      476.87      501.10      4.02 o 
  -4   1   6     1451.65     1439.67      9.24 o 
  -3   1   6        0.99        0.98      0.48 o 
  -2   1   6     1329.87     1387.91     20.66 o 
  -1   1   6      539.40      532.63      7.52 o 
   0   1   6     4609.12     4402.60     29.91 o 
   1   1   6      108.83      118.38      3.61 o 
   2   1   6      441.60      474.71      5.38 o 
   3   1   6      239.73      269.77      3.59 o 
   4   1   6       92.66      138.70      2.94 o 
   5   1   6      367.35      364.40      3.97 o 
   6   1   6        9.73        8.07      0.81 o 
   7   1   6      496.70      459.08      9.30 o 
   8   1   6      101.83       98.20      3.16 o 
   9   1   6     1297.54     1311.80     13.77 o 
  10   1   6      110.27      111.08     12.02 o 
  11   1   6      198.43      180.94      9.75 o 
  12   1   6       19.75       19.60      3.81 o 
  13   1   6       69.58       66.66      5.39 o 
  14   1   6        0.14       -3.27      2.34 o 
 -16   2   6        9.16       16.50      3.48 o 
 -15   2   6        6.87        5.87      2.28 o 
 -14   2   6        3.60        3.94      1.92 o 
 -13   2   6        3.51        4.61      1.88 o 
 -12   2   6       47.26       40.26      2.50 o 
 -11   2   6      110.50      114.49      3.55 o 
 -10   2   6      148.00      154.75      6.67 o 
  -9   2   6     1048.27     1052.32      9.15 o 
  -8   2   6      828.56      781.78      7.28 o 
  -7   2   6      597.54      601.68      5.41 o 
  -6   2   6      156.40      153.47      2.47 o 
  -5   2   6      781.40      767.76      8.29 o 
  -4   2   6     3009.48     3120.45     22.71 o 
  -3   2   6     2442.46     2527.50     18.91 o 
  -2   2   6       38.98       34.30      1.49 o 
  -1   2   6     1783.70     1707.42     13.63 o 
   0   2   6       58.05       47.94      2.09 o 
   1   2   6       25.19       24.24      1.06 o 
   2   2   6      320.03      371.15      5.41 o 
   3   2   6      222.68      175.89      2.81 o 
   4   2   6       51.06       61.29      1.74 o 
   5   2   6        9.92       16.84      2.08 o 
   6   2   6        0.75        1.24      0.65 o 
   7   2   6      199.56      205.12      4.94 o 
   8   2   6      862.75      905.80     11.55 o 
   9   2   6        7.43        5.67      2.27 o 
  10   2   6      573.11      590.78      8.47 o 
  11   2   6       10.93       14.60      2.38 o 
  12   2   6        1.59        0.08      2.12 o 
  13   2   6        3.18        6.19      3.95 o 
  14   2   6        3.20        2.57      2.94 o 
 -15   3   6        1.24        4.08      2.94 o 
 -14   3   6        2.66        2.46      5.56 o 
 -13   3   6        3.24        2.90      1.39 o 
 -12   3   6        4.36        7.30      1.61 o 
 -11   3   6      370.22      384.13      6.62 o 
 -10   3   6      271.56      263.96      5.27 o 
  -9   3   6      174.66      151.24      3.82 o 
  -8   3   6     1163.23     1283.02     11.71 o 
  -7   3   6      686.86      640.78      8.72 o 
  -6   3   6     1239.17     1228.05     14.44 o 
  -5   3   6       19.69       37.10      1.82 o 
  -4   3   6      156.63      166.87      3.47 o 
  -3   3   6      344.78      348.26      5.15 o 
  -2   3   6      269.07      260.87      4.28 o 
  -1   3   6     1207.35     1175.18     13.66 o 
   0   3   6     1053.31     1048.34      8.77 o 
   1   3   6     3118.39     2962.20     17.15 o 
   2   3   6       88.02       89.99      1.94 o 
   3   3   6      321.12      317.97      3.53 o 
   4   3   6       82.46       94.19      2.18 o 
   5   3   6        5.64        2.62      1.14 o 
   6   3   6       59.95       65.19      5.82 o 
   7   3   6       19.72       19.24      2.04 o 
   8   3   6      296.91      292.59      6.61 o 
   9   3   6        0.04       -1.46      1.55 o 
  10   3   6       43.66       46.55      3.29 o 
  11   3   6       91.09       90.44      3.76 o 
  12   3   6       39.72       43.79      3.72 o 
  13   3   6        0.35        1.91      4.26 o 
  14   3   6        8.84       22.33      5.73 o 
 -15   4   6        0.07        0.26      3.74 o 
 -14   4   6       33.50       42.71      3.82 o 
 -13   4   6       13.77       12.79      2.60 o 
 -12   4   6        1.07        3.03      2.60 o 
 -11   4   6       42.96       39.47      3.24 o 
 -10   4   6        0.06        0.03      1.35 o 
  -9   4   6      759.70      741.79     10.97 o 
  -8   4   6      213.19      223.06      6.80 o 
  -7   4   6      437.56      436.72      9.05 o 
  -6   4   6       20.10       19.58      1.60 o 
  -5   4   6      554.61      576.02      7.56 o 
  -4   4   6       55.82       52.70      2.43 o 
  -3   4   6      557.70      640.10      7.96 o 
  -2   4   6       13.73        9.22      1.13 o 
  -1   4   6      291.18      340.12      4.78 o 
   0   4   6       73.17       67.25      2.21 o 
   1   4   6        1.09       13.41      7.00 o 
   2   4   6      170.43      172.22      3.20 o 
   3   4   6      136.24      155.65      3.12 o 
   4   4   6       67.19       50.70      1.89 o 
   5   4   6        1.16        5.94      1.41 o 
   6   4   6      161.74      162.06      4.79 o 
   7   4   6      316.92      286.23      6.58 o 
   8   4   6      413.93      408.74     12.21 o 
   9   4   6       21.02       15.48      2.44 o 
  10   4   6      122.43      118.54      4.90 o 
  11   4   6        1.26        1.11      1.69 o 
  12   4   6        2.91        8.59      3.21 o 
  13   4   6        0.46        3.43      2.27 o 
 -14   5   6       12.58       26.06      3.61 o 
 -13   5   6        6.69        2.68      2.15 o 
 -12   5   6       13.50       19.72      3.51 o 
 -11   5   6        9.61       12.71      3.71 o 
 -10   5   6      212.65      204.62     11.19 o 
  -9   5   6       59.97       66.54      4.50 o 
  -8   5   6       80.48       87.77      4.81 o 
  -7   5   6       63.06       75.60      4.37 o 
  -6   5   6      392.00      397.09      9.04 o 
  -5   5   6       62.25       74.18      2.65 o 
  -4   5   6      746.76      735.26      8.18 o 
  -3   5   6        0.36       -0.34      0.94 o 
  -2   5   6      123.56      129.85      3.32 o 
  -1   5   6        2.26        0.38      1.36 o 
   0   5   6        4.12        2.48      1.03 o 
   1   5   6       68.26       55.51      3.08 o 
   2   5   6       22.53       31.14      2.14 o 
   3   5   6      405.15      417.43     10.03 o 
   4   5   6      449.30      431.25     28.14 o 
   5   5   6        0.05       -0.58      1.24 o 
   6   5   6      147.37      148.91      4.98 o 
   7   5   6        0.51        0.16      1.61 o 
   8   5   6       14.79       12.75      2.45 o 
   9   5   6       12.56       15.33      2.62 o 
  10   5   6        6.63        8.58      2.51 o 
  11   5   6        0.03       -0.17      1.81 o 
  12   5   6        0.76        1.20      2.13 o 
 -13   6   6        3.94        3.66      2.60 o 
 -12   6   6       13.93       15.08      3.39 o 
 -11   6   6       90.21       94.10      5.94 o 
 -10   6   6       30.34       24.97      6.85 o 
  -9   6   6      156.52      154.50      8.25 o 
  -8   6   6        1.29       -2.38      1.73 o 
  -7   6   6      172.14      167.38      7.86 o 
  -6   6   6       49.33       51.93      4.04 o 
  -5   6   6       57.32       62.01      4.04 o 
  -4   6   6      230.70      218.92      4.66 o 
  -3   6   6      224.35      213.59      4.59 o 
  -2   6   6        0.83        1.52      1.23 o 
  -1   6   6        5.13        5.19      1.34 o 
   0   6   6        4.25        2.64      1.27 o 
   1   6   6        7.50        9.57      1.70 o 
   2   6   6       37.55       41.42      2.67 o 
   3   6   6      336.85      349.16      9.41 o 
   4   6   6      173.03      175.88      6.92 o 
   5   6   6       37.40       34.71      3.65 o 
   6   6   6       33.53       38.00      5.07 o 
   7   6   6       63.78       52.73      6.54 o 
   8   6   6       23.14       28.03      3.61 o 
   9   6   6       52.42       47.56      3.86 o 
  10   6   6       24.37       23.68      3.24 o 
  11   6   6        9.11       14.35      2.93 o 
 -11   7   6        7.91        9.74      3.01 o 
 -10   7   6        1.88        0.49      2.03 o 
  -9   7   6        3.31        4.54      2.41 o 
  -8   7   6       21.87       24.33      3.71 o 
  -7   7   6       24.93       30.32      3.78 o 
  -6   7   6       11.42       17.35      3.09 o 
  -5   7   6        8.92        3.94      2.20 o 
  -4   7   6        3.61        1.74      2.14 o 
  -3   7   6        7.48        8.12      1.80 o 
  -2   7   6      266.94      260.32      6.95 o 
  -1   7   6       60.78       65.03      3.33 o 
   0   7   6       21.35       28.74      3.10 o 
   1   7   6        0.75        0.37      1.47 o 
   2   7   6       25.45       32.31      3.66 o 
   3   7   6       96.82       89.39      8.74 o 
   4   7   6        1.20       -0.89      2.00 o 
   5   7   6       41.00       39.33      4.65 o 
   6   7   6        7.03        7.55      2.67 o 
   7   7   6       42.44       46.42      4.61 o 
   8   7   6       46.33       44.69      4.81 o 
   9   7   6        0.00        5.39      3.43 o 
  -9   8   6      106.96      106.10      7.17 o 
  -8   8   6        4.81       10.13      3.12 o 
  -7   8   6       16.86       13.13      3.20 o 
  -6   8   6        1.91       -2.37      2.28 o 
  -5   8   6       49.62       51.47      4.57 o 
  -4   8   6       63.08       61.19      4.80 o 
  -3   8   6       25.11       18.47      3.27 o 
  -2   8   6       11.50       12.27      2.95 o 
  -1   8   6        8.52        7.03      2.06 o 
   0   8   6        0.02       -0.33      1.58 o 
   1   8   6        0.06        3.56      2.32 o 
   2   8   6       17.49       18.57      3.46 o 
   3   8   6        4.53        1.93      2.48 o 
   4   8   6      182.01      190.92      9.86 o 
   5   8   6        8.35       10.89      3.19 o 
   6   8   6        1.10       -0.33      2.56 o 
   7   8   6        8.14        6.53      2.64 o 
  -5   9   6       15.72       14.28      3.44 o 
  -4   9   6       18.37       25.31      5.17 o 
  -3   9   6        2.76        2.80      3.64 o 
  -2   9   6       44.56       38.17      5.45 o 
   0   9   6       22.86       14.85      3.33 o 
   1   9   6        1.22        0.54      2.35 o 
   2   9   6        3.17        4.72      2.85 o 
   3   9   6       61.70       65.13      9.58 o 
 -15   0   7        1.16        2.03      2.94 o 
 -13   0   7       47.94       50.80      3.97 o 
 -11   0   7      138.42      142.65      5.83 o 
  -9   0   7       39.64       34.60      1.92 o 
  -7   0   7      640.56      610.73      8.92 o 
  -5   0   7     4112.02     4155.20     34.58 o 
  -3   0   7     6520.53     6178.02     65.19 o 
  -1   0   7     4182.64     4419.06     51.03 o 
   1   0   7    14267.44    14665.78    156.17 o 
   3   0   7        1.47        7.13      1.61 o 
   5   0   7      834.35      755.95      8.58 o 
   7   0   7     1143.46     1159.86     12.04 o 
   9   0   7      964.88      966.18     22.44 o 
  11   0   7      193.15      165.47      9.93 o 
  13   0   7        5.97        6.36      4.26 o 
 -16   1   7       36.25       37.15      4.44 o 
 -15   1   7        9.40        5.98      2.50 o 
 -14   1   7       32.62       33.28      3.08 o 
 -13   1   7       25.48       31.03      2.85 o 
 -12   1   7       31.67       24.35      2.96 o 
 -11   1   7       32.05       24.97      2.30 o 
 -10   1   7      413.25      417.38      7.81 o 
  -9   1   7      155.38      141.54      2.46 o 
  -8   1   7      223.06      224.08      2.94 o 
  -7   1   7       22.52       24.03      1.04 o 
  -6   1   7      556.34      496.79      5.25 o 
  -5   1   7       16.94       29.51      1.01 o 
  -4   1   7      630.58      692.30      6.03 o 
  -3   1   7     1064.68     1149.40     15.06 o 
  -2   1   7      240.60      207.31      3.40 o 
  -1   1   7     1878.85     1895.90     20.74 o 
   0   1   7     1034.74     1032.63     11.75 o 
   1   1   7       40.96       56.10      1.70 o 
   2   1   7     3399.16     3779.21     36.86 o 
   3   1   7     1812.99     2094.63     14.53 o 
   4   1   7      330.68      405.47      4.93 o 
   5   1   7      321.71      334.76      3.96 o 
   6   1   7      173.89      185.85      3.19 o 
   7   1   7      646.29      612.09      8.55 o 
   8   1   7     1636.40     1627.42     14.31 o 
   9   1   7      445.84      419.54      6.66 o 
  10   1   7       42.79       34.61      3.66 o 
  11   1   7        0.42       -2.67      1.87 o 
  12   1   7        7.21        6.40      2.76 o 
  13   1   7       17.35       21.79      4.19 o 
  14   1   7      194.95      240.77      9.98 o 
 -16   2   7       57.36       71.58      8.18 o 
 -15   2   7        4.50        5.97      4.47 o 
 -14   2   7        1.53        1.17      1.91 o 
 -13   2   7        6.70        2.39      1.51 o 
 -12   2   7      429.89      414.87      6.79 o 
 -11   2   7      237.92      223.47      4.79 o 
 -10   2   7      164.55      160.21      3.51 o 
  -9   2   7      766.64      752.71      7.50 o 
  -8   2   7      538.64      547.15      5.34 o 
  -7   2   7      216.33      213.28      3.04 o 
  -6   2   7        9.15        9.25      0.82 o 
  -5   2   7      774.21      909.70      7.53 o 
  -4   2   7      187.14      213.07      3.73 o 
  -3   2   7       91.78      104.33      2.56 o 
  -2   2   7       69.96       96.04      2.43 o 
  -1   2   7      747.10      863.00      8.46 o 
   0   2   7     1138.70     1058.25      9.94 o 
   1   2   7     2281.69     2393.66     15.46 o 
   2   2   7     2359.79     2316.48     15.49 o 
   3   2   7       36.81       30.26      1.35 o 
   4   2   7       14.40       10.57      1.21 o 
   5   2   7      561.06      527.39      7.27 o 
   6   2   7       55.70       55.07      3.22 o 
   7   2   7       51.33       56.03      3.73 o 
   8   2   7        4.76        4.59      2.05 o 
   9   2   7       19.88       21.85      2.40 o 
  10   2   7      628.63      629.22      8.88 o 
  11   2   7      166.54      173.47      7.31 o 
  12   2   7        0.75       -1.41      2.20 o 
  13   2   7        2.67        5.54      3.22 o 
  14   2   7       26.15       27.16      5.49 o 
 -15   3   7        9.95       21.05      4.02 o 
 -14   3   7       30.97       40.78      4.69 o 
 -13   3   7       33.10       37.18      3.05 o 
 -12   3   7        0.26        2.51      1.66 o 
 -11   3   7      110.80      112.21      5.08 o 
 -10   3   7      553.32      507.76      7.30 o 
  -9   3   7      226.95      245.54      4.82 o 
  -8   3   7      117.00      119.40      3.28 o 
  -7   3   7        6.64        9.32      1.36 o 
  -6   3   7      798.03      769.26     10.93 o 
  -5   3   7       87.77       66.70      9.56 o 
  -4   3   7       39.04       51.37      2.34 o 
  -3   3   7     2449.54     2441.68     25.34 o 
  -2   3   7     2579.00     2590.68     27.00 o 
  -1   3   7     2796.62     2871.68     37.80 o 
   0   3   7      628.98      635.65      7.12 o 
   1   3   7      332.61      292.29      3.62 o 
   2   3   7        1.66        8.05      0.77 o 
   3   3   7     1339.02     1372.43     11.85 o 
   4   3   7      394.87      430.25      5.98 o 
   5   3   7      132.63      124.62      2.66 o 
   6   3   7      194.98      195.57      5.03 o 
   7   3   7      238.90      235.50      6.45 o 
   8   3   7        5.32        2.07      1.55 o 
   9   3   7       86.58       84.19      4.13 o 
  10   3   7       35.21       33.72      2.98 o 
  11   3   7       55.40       62.60      4.36 o 
  12   3   7        9.60       11.19      2.45 o 
  13   3   7        1.29       -0.58      2.38 o 
 -15   4   7        4.54        6.26      4.51 o 
 -14   4   7        1.56        6.63      2.22 o 
 -13   4   7       31.61       30.99      3.15 o 
 -12   4   7       82.72       74.17      4.06 o 
 -11   4   7      564.93      603.17     10.46 o 
 -10   4   7      326.51      345.26      7.60 o 
  -9   4   7       89.37       79.13      5.52 o 
  -8   4   7       33.43       35.91      3.09 o 
  -7   4   7      135.98      131.23     10.35 o 
  -6   4   7       98.59      104.51      3.15 o 
  -5   4   7       37.07       51.16      2.98 o 
  -4   4   7       30.03       20.55      1.69 o 
  -3   4   7     2192.58     2183.09     18.46 o 
  -2   4   7      411.97      446.37      5.69 o 
  -1   4   7      436.23      474.14      5.84 o 
   0   4   7      346.22      341.60      4.79 o 
   1   4   7      472.73      456.27      5.77 o 
   2   4   7      461.78      495.89      6.93 o 
   3   4   7       57.70       69.68      2.17 o 
   4   4   7        0.66        2.86      0.86 o 
   5   4   7      190.14      185.80      4.96 o 
   6   4   7       28.98       33.63      2.79 o 
   7   4   7       13.47       14.39      2.14 o 
   8   4   7       80.10       80.79      5.87 o 
   9   4   7        4.57        5.68      2.94 o 
  10   4   7       52.97       56.66      4.44 o 
  11   4   7       38.44       46.27      3.63 o 
  12   4   7       15.63       16.42      3.73 o 
  13   4   7        7.34        9.67      2.78 o 
 -14   5   7       23.67       43.01      3.90 o 
 -13   5   7        2.02        3.27      2.34 o 
 -12   5   7       32.35       34.63      4.02 o 
 -11   5   7       19.56       20.25      3.38 o 
 -10   5   7       12.00       14.63      2.95 o 
  -9   5   7       44.40       40.89      3.81 o 
  -8   5   7       63.03       65.79      4.89 o 
  -7   5   7      426.91      409.60      9.44 o 
  -6   5   7       16.04       16.24      2.47 o 
  -5   5   7      136.87      133.36      3.40 o 
  -4   5   7       36.71       30.19      1.92 o 
  -3   5   7      222.70      243.59      4.49 o 
  -2   5   7      157.83      163.88      3.74 o 
  -1   5   7        5.34        2.95      1.10 o 
   0   5   7      269.40      262.07      4.55 o 
   1   5   7      213.13      190.10      3.80 o 
   2   5   7        0.01       -0.65      0.96 o 
   3   5   7        1.19       -0.43      1.39 o 
   4   5   7      174.96      178.26      6.42 o 
   5   5   7      157.19      145.24      7.06 o 
   6   5   7       56.82       66.17      3.60 o 
   7   5   7      200.05      205.66      6.12 o 
   8   5   7       98.72       95.82      4.57 o 
   9   5   7        2.56        6.20      2.08 o 
  10   5   7       27.38       22.43      3.50 o 
  11   5   7        7.38        7.85      2.46 o 
  12   5   7        1.41        2.24      3.44 o 
 -13   6   7       19.84       26.55      4.33 o 
 -12   6   7        9.47       14.93      3.55 o 
 -11   6   7        3.86        4.59      2.45 o 
 -10   6   7       94.04       97.76      5.68 o 
  -9   6   7        2.49        7.39      4.40 o 
  -8   6   7      132.49      133.03      6.22 o 
  -7   6   7        0.07        0.75      4.44 o 
  -6   6   7        3.73       -0.33      1.82 o 
  -5   6   7        9.75       10.55      3.53 o 
  -4   6   7     1143.10     1113.82     12.39 o 
  -3   6   7       76.95       69.24      3.40 o 
  -2   6   7     1106.49     1098.75     11.24 o 
  -1   6   7        3.94        4.06      1.30 o 
   0   6   7      160.80      158.15      4.49 o 
   1   6   7       76.69       76.90      4.60 o 
   2   6   7      215.84      203.26      5.04 o 
   3   6   7        3.10        1.53      1.97 o 
   4   6   7       68.99       75.42      4.80 o 
   5   6   7       19.70       22.59      5.94 o 
   6   6   7        6.55       14.53      3.01 o 
   7   6   7       38.38       37.07      3.74 o 
   8   6   7       78.65       83.63      4.57 o 
   9   6   7        5.53        6.81      3.30 o 
  10   6   7       53.57       51.82      5.49 o 
 -11   7   7        7.96        5.81      2.75 o 
 -10   7   7        3.37        4.06      4.37 o 
  -9   7   7       25.20       27.38      3.83 o 
  -8   7   7        1.32        2.61      2.39 o 
  -7   7   7       20.38       24.64      3.50 o 
  -6   7   7       20.67       16.39      3.01 o 
  -5   7   7       52.73       60.66      6.15 o 
  -4   7   7       39.15       34.61      3.54 o 
  -3   7   7      275.40      275.68      5.77 o 
  -2   7   7        4.41        4.52      1.47 o 
  -1   7   7        0.84       -0.10      1.48 o 
   0   7   7       18.54       13.47      2.05 o 
   1   7   7       39.21       36.21      2.80 o 
   2   7   7      127.30      138.67      6.50 o 
   3   7   7        0.06       -2.28      1.97 o 
   4   7   7        3.59        8.14      2.74 o 
   5   7   7       59.97       64.50      8.42 o 
   6   7   7        0.00        4.61      2.87 o 
   7   7   7       73.26       80.95      5.62 o 
   8   7   7        8.44        3.08      2.82 o 
   9   7   7       16.36       21.70      4.17 o 
  -8   8   7       30.88       32.67      4.30 o 
  -7   8   7        0.90        3.15      2.69 o 
  -6   8   7        3.96        4.45      2.60 o 
  -5   8   7        0.21       -0.42      2.23 o 
  -4   8   7        2.98        3.88      4.09 o 
  -3   8   7       33.02       34.40      5.80 o 
  -2   8   7       48.73       39.92      3.14 o 
  -1   8   7        4.70        6.60      1.97 o 
   0   8   7        9.68       12.10      2.98 o 
   1   8   7       31.85       35.06      3.97 o 
   2   8   7        1.39        2.15      4.82 o 
   3   8   7        0.39        1.71      2.64 o 
   4   8   7        7.64        5.56      2.87 o 
   5   8   7        0.01        0.24      2.37 o 
   6   8   7        0.65       -1.59      2.25 o 
  -4   9   7       31.52       26.77      5.31 o 
  -3   9   7      155.87      157.01      9.72 o 
  -2   9   7        3.11        6.08      3.64 o 
  -1   9   7        9.08        6.57      4.12 o 
   0   9   7        1.25       -0.54      2.55 o 
   1   9   7        0.00        0.73      2.37 o 
   2   9   7       33.43       36.99      4.60 o 
 -16   0   8       46.72       59.70      7.06 o 
 -14   0   8       59.74       53.13      5.94 o 
 -12   0   8        0.15        0.33      1.70 o 
 -10   0   8      241.14      227.37      4.76 o 
  -8   0   8        8.05        9.72      1.16 o 
  -6   0   8      578.69      590.13      6.76 o 
  -4   0   8     4263.34     4247.05     37.07 o 
  -2   0   8      861.27      986.17      9.35 o 
   0   0   8     3086.04     3379.83     41.59 o 
   2   0   8       12.76       13.14      2.10 o 
   4   0   8      846.82      929.24     11.96 o 
   6   0   8      277.63      250.31      4.85 o 
   8   0   8     1189.70     1180.79     24.47 o 
  10   0   8        2.10        5.03      3.43 o 
  12   0   8       74.05       77.11      7.76 o 
  14   0   8      227.18      212.45     13.14 o 
 -16   1   8        0.03        0.07      3.15 o 
 -15   1   8        2.54        2.97      2.05 o 
 -14   1   8        7.01        6.54      3.06 o 
 -13   1   8        7.84        8.19      1.96 o 
 -12   1   8       13.77       12.17      3.10 o 
 -11   1   8      315.03      306.42      4.95 o 
 -10   1   8       51.88       48.71      2.17 o 
  -9   1   8      183.48      174.86      2.79 o 
  -8   1   8       92.44       90.81      1.97 o 
  -7   1   8       61.53       71.44      1.67 o 
  -6   1   8      676.64      631.04      5.68 o 
  -5   1   8       66.32      113.40      2.20 o 
  -4   1   8        3.71        5.35      0.95 o 
  -3   1   8      653.53      676.28      7.31 o 
  -2   1   8       55.93       46.64      2.39 o 
  -1   1   8      162.24      176.83      3.37 o 
   0   1   8     1507.97     1549.42     13.12 o 
   1   1   8     5683.57     5777.49     37.80 o 
   2   1   8     2008.68     2110.46     24.81 o 
   3   1   8      199.83      219.97      5.06 o 
   4   1   8       56.83       62.95      2.03 o 
   5   1   8       11.66        7.59      1.09 o 
   6   1   8      587.61      566.84      6.63 o 
   7   1   8      791.92      799.77     10.19 o 
   8   1   8       25.00       26.06      2.09 o 
   9   1   8      750.31      727.63     24.97 o 
  10   1   8       19.61       22.81      3.28 o 
  11   1   8       33.29       26.76      3.68 o 
  12   1   8        0.02        1.50      2.47 o 
  13   1   8       11.26       13.52      3.91 o 
  14   1   8        6.09        8.89      3.59 o 
 -16   2   8       44.26       50.82      7.13 o 
 -15   2   8        0.10        0.49      2.35 o 
 -14   2   8        0.27        0.53      3.15 o 
 -13   2   8       51.61       57.55      4.70 o 
 -12   2   8        4.52        1.66      1.36 o 
 -11   2   8       53.70       55.27      7.06 o 
 -10   2   8        1.28        2.76      1.42 o 
  -9   2   8      714.61      695.01      7.91 o 
  -8   2   8      222.51      237.42      3.38 o 
  -7   2   8      149.69      131.50      2.79 o 
  -6   2   8     2049.45     2139.00     22.41 o 
  -5   2   8      796.84      790.96      8.06 o 
  -4   2   8     1033.34     1207.73     11.25 o 
  -3   2   8       39.35       28.71      1.54 o 
  -2   2   8      509.30      549.19      7.92 o 
  -1   2   8        0.99        2.64      0.71 o 
   0   2   8      254.53      262.09      3.51 o 
   1   2   8     1814.71     1956.12     13.33 o 
   2   2   8      122.01      156.34      2.81 o 
   3   2   8     2139.89     2246.42     15.69 o 
   4   2   8      558.74      625.44      7.64 o 
   5   2   8       79.58       76.02      2.47 o 
   6   2   8       64.10       78.80      2.35 o 
   7   2   8      277.86      274.14      5.97 o 
   8   2   8      392.86      376.62      7.39 o 
   9   2   8      228.41      241.64      8.25 o 
  10   2   8      135.83      131.70      5.07 o 
  11   2   8       63.51       57.58     12.79 o 
  12   2   8        0.07       -0.43      2.40 o 
  13   2   8        1.64       -1.89      2.42 o 
 -15   3   8       14.10       19.96      3.92 o 
 -14   3   8        5.21        4.22      2.64 o 
 -13   3   8        1.33        1.17      2.75 o 
 -12   3   8       38.22       36.13      2.97 o 
 -11   3   8       43.69       44.28      3.12 o 
 -10   3   8      167.43      178.95      5.16 o 
  -9   3   8      788.15      718.71     10.13 o 
  -8   3   8        0.06        0.23      1.28 o 
  -7   3   8      700.63      688.45      8.29 o 
  -6   3   8       51.80       44.64      2.10 o 
  -5   3   8      655.95      752.58      8.70 o 
  -4   3   8      189.95      170.12      3.73 o 
  -3   3   8      107.77      112.73     13.35 o 
  -2   3   8      502.91      522.55      6.72 o 
  -1   3   8       23.58       18.56      1.40 o 
   0   3   8      162.00      176.46      3.54 o 
   1   3   8        0.06        3.36      0.66 o 
   2   3   8      357.50      387.10      5.55 o 
   3   3   8       18.82       16.53      1.20 o 
   4   3   8       71.15       59.64      1.96 o 
   5   3   8       49.67       48.44      2.62 o 
   6   3   8       66.49       70.78      3.32 o 
   7   3   8      866.92      868.86     11.78 o 
   8   3   8       25.73       29.24      2.79 o 
   9   3   8      430.37      437.04      8.67 o 
  10   3   8      159.28      161.79      5.51 o 
  11   3   8        6.35        5.20      2.16 o 
  12   3   8      137.09      142.56     17.16 o 
  13   3   8        0.68        2.98      2.74 o 
 -15   4   8       32.90       29.02      8.63 o 
 -14   4   8       11.10       13.58      2.58 o 
 -13   4   8        8.33        0.12      1.82 o 
 -12   4   8       95.65      107.84      4.79 o 
 -11   4   8       16.42       24.89      2.79 o 
 -10   4   8      230.09      228.32      8.07 o 
  -9   4   8      110.76      107.35      5.07 o 
  -8   4   8       50.18       56.83      3.62 o 
  -7   4   8        2.72        4.92      1.71 o 
  -6   4   8       52.28       51.66      2.98 o 
  -5   4   8       15.68       17.52      1.63 o 
  -4   4   8      151.88      156.60      6.40 o 
  -3   4   8      608.79      601.77      7.89 o 
  -2   4   8       28.49       33.83      2.04 o 
  -1   4   8       23.92       19.03      1.42 o 
   0   4   8        1.38        2.19      1.35 o 
   1   4   8      208.68      204.67      3.69 o 
   2   4   8       50.11       52.30      2.32 o 
   3   4   8       33.41       36.13      1.92 o 
   4   4   8      290.28      260.74      5.79 o 
   5   4   8      143.21      152.14      5.13 o 
   6   4   8      128.71      123.48      4.40 o 
   7   4   8       12.98       11.84      2.14 o 
   8   4   8      641.01      628.50     10.66 o 
   9   4   8      545.44      555.71     10.31 o 
  10   4   8       24.72       25.42      4.16 o 
  11   4   8        9.07        8.74      2.39 o 
  12   4   8       17.96       18.62      3.91 o 
 -14   5   8       21.27       21.94      4.40 o 
 -13   5   8       11.43       10.45      3.19 o 
 -12   5   8       10.49        8.12      5.52 o 
 -11   5   8       45.06       65.49      5.56 o 
 -10   5   8       27.42       29.53      9.51 o 
  -9   5   8        7.59       11.16      2.63 o 
  -8   5   8       31.11       24.43      4.09 o 
  -7   5   8       69.30       90.89      4.60 o 
  -6   5   8       96.28       95.42      4.53 o 
  -5   5   8        1.44       -0.05      1.10 o 
  -4   5   8      362.44      369.48      5.74 o 
  -3   5   8        5.49        1.71      1.04 o 
  -2   5   8       10.28        9.17      1.74 o 
  -1   5   8      305.35      293.92      4.98 o 
   0   5   8        9.14        8.73      1.35 o 
   1   5   8       36.77       40.00      2.40 o 
   2   5   8        0.26        0.64      1.13 o 
   3   5   8       25.64       22.79      2.92 o 
   4   5   8       17.59       15.60      2.04 o 
   5   5   8      173.77      162.78     11.18 o 
   6   5   8       14.20       11.26      2.11 o 
   7   5   8      351.66      362.80     16.64 o 
   8   5   8        0.82        0.25      2.40 o 
   9   5   8      166.58      157.13      7.08 o 
  10   5   8       80.80       80.62      4.61 o 
  11   5   8       18.04       18.74      3.03 o 
 -12   6   8       24.46       24.92      4.06 o 
 -11   6   8       22.23       18.51      3.56 o 
 -10   6   8        7.39        7.70      2.91 o 
  -9   6   8        3.19        6.57      2.40 o 
  -8   6   8        1.90        2.40      2.00 o 
  -7   6   8        2.78        0.23      2.04 o 
  -6   6   8      162.58      145.17      6.01 o 
  -5   6   8       20.77       22.73      2.35 o 
  -4   6   8      291.31      279.43      5.40 o 
  -3   6   8       38.81       39.05      2.39 o 
  -2   6   8       22.52       24.74      1.99 o 
  -1   6   8       26.16       26.31      1.98 o 
   0   6   8        2.13        1.70      1.35 o 
   1   6   8        1.55       -0.82      1.27 o 
   2   6   8       61.82       75.28      3.33 o 
   3   6   8       46.97       39.79      7.62 o 
   4   6   8       14.45       19.38      4.40 o 
   5   6   8       60.22       65.68      4.73 o 
   6   6   8       22.79       18.63      3.38 o 
   7   6   8       16.35       18.22      2.62 o 
   8   6   8       25.52       22.39      3.01 o 
   9   6   8       68.02       62.53      4.31 o 
  10   6   8        6.50        8.38      2.64 o 
 -11   7   8        3.67        3.94      4.26 o 
 -10   7   8        8.61       15.61      3.34 o 
  -9   7   8        0.99        1.87      2.18 o 
  -8   7   8        0.26       -1.19      2.08 o 
  -7   7   8        6.00        8.05      3.32 o 
  -6   7   8        0.16       -1.09      1.93 o 
  -5   7   8        5.45        4.11      2.31 o 
  -4   7   8       29.07       29.71      3.43 o 
  -3   7   8        6.10        8.18      1.76 o 
  -2   7   8       54.23       52.42      3.50 o 
  -1   7   8       16.71       14.62      2.18 o 
   0   7   8        0.71        0.45      1.55 o 
   1   7   8       51.76       45.76      4.22 o 
   2   7   8        0.07       -0.40      1.98 o 
   3   7   8        0.20       -1.29      1.98 o 
   4   7   8        0.25       -1.02      2.05 o 
   5   7   8       73.00       78.77      5.62 o 
   6   7   8        7.66        4.84      4.51 o 
   7   7   8       20.91       25.35      3.95 o 
   8   7   8        4.84        7.94      3.11 o 
  -8   8   8        6.40        5.16      2.97 o 
  -7   8   8       26.15       27.74      9.19 o 
  -6   8   8       30.78       26.20      3.81 o 
  -5   8   8        4.86       11.97      3.06 o 
  -4   8   8       59.54       68.87      5.80 o 
  -3   8   8        0.98        1.19      2.94 o 
  -2   8   8       37.17       39.33      3.85 o 
  -1   8   8        0.03       -0.82      1.63 o 
   0   8   8       13.61       11.97      3.64 o 
   1   8   8        9.63       11.39      3.07 o 
   2   8   8       56.05       64.24      5.23 o 
   3   8   8        0.02        3.16      2.71 o 
   4   8   8       39.55       41.54      4.74 o 
   5   8   8       19.93       17.53      3.68 o 
   6   8   8        1.09       -0.99      2.32 o 
  -3   9   8       23.51       21.46      5.03 o 
  -2   9   8       37.51       33.90      5.38 o 
  -1   9   8        8.41       16.36      5.03 o 
   0   9   8        0.34        2.77      2.54 o 
   1   9   8        3.84        4.70      2.79 o 
 -15   0   9        0.23        7.06      3.50 o 
 -13   0   9       29.72       33.30      3.58 o 
 -11   0   9     4879.03     4915.16     47.83 o 
  -9   0   9      544.92      553.69      7.57 o 
  -7   0   9     1851.58     1893.04     15.91 o 
  -5   0   9        0.69        0.40      0.61 o 
  -3   0   9     6799.02     6140.89     51.84 o 
  -1   0   9      350.81      358.90      8.81 o 
   1   0   9       47.67       70.54      4.19 o 
   3   0   9     1506.03     1577.44     24.40 o 
   5   0   9       57.87       54.88      2.42 o 
   7   0   9      164.32      146.28      4.09 o 
   9   0   9      502.96      504.44     16.22 o 
  11   0   9        7.97        7.20      3.84 o 
  13   0   9       85.35       79.69      8.60 o 
 -16   1   9        8.20       14.61      4.96 o 
 -15   1   9        4.81        3.64      3.36 o 
 -14   1   9       11.63       10.45      4.72 o 
 -13   1   9       82.57       84.67      5.32 o 
 -12   1   9       88.37       92.62      3.65 o 
 -11   1   9       97.67      102.69      3.12 o 
 -10   1   9     1579.28     1590.05     12.91 o 
  -9   1   9      422.35      404.26      4.96 o 
  -8   1   9      414.18      449.35      4.49 o 
  -7   1   9       28.03       23.16      1.09 o 
  -6   1   9       20.25       25.15      1.09 o 
  -5   1   9      959.74      916.10      6.93 o 
  -4   1   9      105.41      108.99      2.78 o 
  -3   1   9      370.02      356.94      5.15 o 
  -2   1   9      242.06      251.07      8.41 o 
  -1   1   9        8.95       11.37      1.25 o 
   0   1   9      109.88       67.58      1.86 o 
   1   1   9       73.88       74.86      2.15 o 
   2   1   9     4274.39     4948.39     50.50 o 
   3   1   9     1080.80     1076.90     10.63 o 
   4   1   9       66.75       49.10      1.93 o 
   5   1   9      271.56      277.83      3.90 o 
   6   1   9        4.71        6.36      1.13 o 
   7   1   9       74.39       69.78      3.26 o 
   8   1   9      968.60      947.54     10.56 o 
   9   1   9       41.19       37.08      3.77 o 
  10   1   9      256.21      254.38      8.45 o 
  11   1   9       79.08       77.14      5.77 o 
  12   1   9       28.59       22.70      5.66 o 
  13   1   9       48.90       58.73      5.50 o 
 -16   2   9       23.26       26.18      4.41 o 
 -15   2   9       11.39       10.26      3.29 o 
 -14   2   9        5.08        8.88      2.92 o 
 -13   2   9       16.42       10.94      2.87 o 
 -12   2   9      131.37      134.23      4.62 o 
 -11   2   9     2609.27     2661.63     24.07 o 
 -10   2   9      188.83      183.70      4.37 o 
  -9   2   9      394.49      361.78      6.59 o 
  -8   2   9      288.05      294.17      4.62 o 
  -7   2   9      398.18      450.41      6.34 o 
  -6   2   9      849.83      860.85     12.72 o 
  -5   2   9       41.73       27.94      1.92 o 
  -4   2   9       46.98       51.12      2.55 o 
  -3   2   9     1068.60     1173.88     11.28 o 
  -2   2   9     1204.82     1119.51     10.88 o 
  -1   2   9      266.63      265.99      4.46 o 
   0   2   9      491.36      485.40      4.96 o 
   1   2   9      991.98     1105.47     10.03 o 
   2   2   9      416.92      417.98      9.33 o 
   3   2   9        1.27        2.55      0.72 o 
   4   2   9        0.62        0.89      0.65 o 
   5   2   9       70.86       79.66      2.35 o 
   6   2   9      947.83      953.40     11.73 o 
   7   2   9       14.55       18.83      2.16 o 
   8   2   9        0.66       -0.12      2.78 o 
   9   2   9      260.09      259.30      6.54 o 
  10   2   9      104.28      105.71      6.02 o 
  11   2   9       28.61       27.62      3.85 o 
  12   2   9        1.12       -2.45      2.37 o 
  13   2   9       31.11       33.90      4.79 o 
 -15   3   9        2.90        4.93      3.19 o 
 -14   3   9       49.62       42.98      4.78 o 
 -13   3   9       26.24       33.41      3.02 o 
 -12   3   9       84.06       82.46      4.04 o 
 -11   3   9      187.29      188.07      7.57 o 
 -10   3   9      106.82      133.70      5.40 o 
  -9   3   9      225.18      231.66      6.74 o 
  -8   3   9        1.18        2.27      1.46 o 
  -7   3   9       62.26       60.01      2.51 o 
  -6   3   9      407.23      376.42     11.08 o 
  -5   3   9        2.54        3.54      1.27 o 
  -4   3   9      226.66      206.21      4.24 o 
  -3   3   9        0.34        1.09      0.88 o 
  -2   3   9       58.47       58.22      2.26 o 
  -1   3   9      132.30      168.59      3.66 o 
   0   3   9     1417.03     1459.74     13.30 o 
   1   3   9      286.32      247.02      3.39 o 
   2   3   9      490.21      502.09      5.13 o 
   3   3   9       22.18       18.74      1.27 o 
   4   3   9       77.90      100.74      3.50 o 
   5   3   9       41.93       42.27      3.36 o 
   6   3   9      259.91      273.74      6.17 o 
   7   3   9        0.10       -1.55      1.36 o 
   8   3   9      338.38      337.83      7.56 o 
   9   3   9       14.44       20.59      2.62 o 
  10   3   9       44.75       39.09      3.46 o 
  11   3   9       19.66       26.25      3.19 o 
  12   3   9       41.32       44.45      5.01 o 
  13   3   9        3.84        9.36      4.23 o 
 -15   4   9       22.15       23.20      4.61 o 
 -14   4   9        2.19        3.25      1.90 o 
 -13   4   9        8.97        7.82      2.31 o 
 -12   4   9        0.02       -0.22      2.19 o 
 -11   4   9       52.89       45.43      4.09 o 
 -10   4   9       79.59       66.90      4.30 o 
  -9   4   9       25.12       25.97      5.49 o 
  -8   4   9       41.66       40.93      3.27 o 
  -7   4   9      216.30      208.94      9.61 o 
  -6   4   9       30.81       32.58      2.23 o 
  -5   4   9       36.06       48.53      2.70 o 
  -4   4   9       32.40       33.43      2.12 o 
  -3   4   9      306.10      309.78      5.55 o 
  -2   4   9      157.54      147.06      3.75 o 
  -1   4   9        1.12        4.93      1.93 o 
   0   4   9        2.16        2.07      0.91 o 
   1   4   9     1466.10     1458.54     19.25 o 
   2   4   9      123.67      146.62      3.42 o 
   3   4   9        0.79       -0.83      0.68 o 
   4   4   9       12.81       14.81      1.86 o 
   5   4   9      244.38      231.52      5.75 o 
   6   4   9      149.33      150.87      5.39 o 
   7   4   9       11.56       18.42      2.48 o 
   8   4   9      194.69      197.98      6.37 o 
   9   4   9      132.11      152.86      5.64 o 
  10   4   9       84.75       98.88      8.23 o 
  11   4   9       65.51       81.00      4.51 o 
  12   4   9       45.50       55.67      5.31 o 
 -14   5   9       17.00       25.45      4.00 o 
 -13   5   9        3.82        6.94      2.88 o 
 -12   5   9        1.83       -0.44      2.34 o 
 -11   5   9       13.14       10.47      2.85 o 
 -10   5   9        0.44       -3.03      2.76 o 
  -9   5   9        0.01        2.93      1.98 o 
  -8   5   9      462.85      491.17     10.83 o 
  -7   5   9        0.08        1.83      1.74 o 
  -6   5   9      151.74      135.28      6.29 o 
  -5   5   9      136.19      125.20      4.71 o 
  -4   5   9       14.79       15.56      1.67 o 
  -3   5   9       67.72       47.46      2.34 o 
  -2   5   9        0.20       -0.17      1.06 o 
  -1   5   9     1465.90     1371.59     14.36 o 
   0   5   9      565.57      572.36      7.18 o 
   1   5   9      439.78      420.86     11.38 o 
   2   5   9        0.29       -0.46      1.02 o 
   3   5   9       30.57       22.79      3.06 o 
   4   5   9       11.04       10.68      1.90 o 
   5   5   9        2.64        1.47      1.49 o 
   6   5   9       31.12       36.10      3.08 o 
   7   5   9        8.55        9.74      2.23 o 
   8   5   9       29.09       29.79      3.14 o 
   9   5   9       14.72       13.07      2.74 o 
  10   5   9        1.47       -2.10      1.56 o 
  11   5   9       10.72       12.35      2.65 o 
 -12   6   9        0.01        9.89      2.93 o 
 -11   6   9       14.04       14.64      4.79 o 
 -10   6   9      114.24      119.45      6.26 o 
  -9   6   9       46.91       44.23      4.18 o 
  -8   6   9       13.67       12.68      2.77 o 
  -7   6   9       38.56       37.47      3.69 o 
  -6   6   9      102.23       89.50      4.87 o 
  -5   6   9        0.51        1.85      1.53 o 
  -4   6   9      107.70       94.95      3.40 o 
  -3   6   9      161.06      169.20      4.30 o 
  -2   6   9       21.53       27.09      2.08 o 
  -1   6   9        2.08        1.31      1.23 o 
   0   6   9        5.51        6.04      1.62 o 
   1   6   9       60.72       50.60      3.61 o 
   2   6   9      189.94      205.91      7.54 o 
   3   6   9       26.96       30.15      3.75 o 
   4   6   9      145.83      126.55     10.45 o 
   5   6   9       20.96       23.32      6.61 o 
   6   6   9       79.79       77.14      5.38 o 
   7   6   9       12.89       13.84      2.57 o 
   8   6   9       70.05       75.07      6.92 o 
   9   6   9       14.98       21.74      3.20 o 
 -10   7   9       28.71       36.40      4.43 o 
  -9   7   9        2.21        1.21      1.97 o 
  -8   7   9        1.54        6.14      4.12 o 
  -7   7   9        2.83        1.07      2.18 o 
  -6   7   9       77.48       61.88      8.56 o 
  -5   7   9       30.58       38.48      3.83 o 
  -4   7   9       49.53       58.58      3.50 o 
  -3   7   9        8.19        6.34      1.71 o 
  -2   7   9       78.88       66.48      3.55 o 
  -1   7   9      156.77      150.51      7.68 o 
   0   7   9       17.63       16.47      2.27 o 
   1   7   9       59.67       66.66      4.95 o 
   2   7   9       57.16       53.80      5.31 o 
   3   7   9       25.41       25.16      3.83 o 
   4   7   9       65.76       64.32      5.16 o 
   5   7   9        9.52        9.93      3.02 o 
   6   7   9        8.08        7.78      2.70 o 
   7   7   9        6.77        7.22      7.06 o 
   8   7   9       23.39       29.05      4.48 o 
  -8   8   9        2.78        4.29      2.71 o 
  -7   8   9        5.24        2.50      2.58 o 
  -6   8   9       17.40       13.88      7.17 o 
  -5   8   9       22.28       27.84      3.83 o 
  -4   8   9        7.11        5.86      2.52 o 
  -3   8   9       16.36       14.82      4.05 o 
  -2   8   9       13.19       18.53      2.52 o 
  -1   8   9        0.00        0.65      1.69 o 
   0   8   9       14.22       17.06      3.41 o 
   1   8   9       27.09       31.11      4.22 o 
   2   8   9       20.04       25.24      6.99 o 
   3   8   9       36.80       40.86      4.77 o 
   4   8   9       24.01       32.22      4.52 o 
   5   8   9        1.74        1.92      4.79 o 
 -14   0  10       32.42       26.01      5.38 o 
 -12   0  10      118.08      105.35      5.57 o 
 -10   0  10      192.87      179.21      6.25 o 
  -8   0  10       24.85       20.79      1.60 o 
  -6   0  10       15.59       31.60      1.71 o 
  -4   0  10        1.40        7.36      1.37 o 
  -2   0  10       12.12       15.50      2.45 o 
   0   0  10     2950.95     3225.13     41.59 o 
   2   0  10      249.89      262.92      8.32 o 
   4   0  10     1232.40     1139.99     16.11 o 
   6   0  10      145.83      171.43      4.35 o 
   8   0  10     6551.97     6393.77     82.63 o 
  10   0  10       21.71       21.67      4.68 o 
  12   0  10        9.93       13.28      4.96 o 
 -16   1  10        2.60        2.38      3.36 o 
 -15   1  10        1.22        2.88      2.39 o 
 -14   1  10        0.40        2.41      2.62 o 
 -13   1  10      137.05      143.60      6.56 o 
 -12   1  10       38.23       40.62      3.20 o 
 -11   1  10      327.29      341.73      5.92 o 
 -10   1  10       26.26       23.30      1.90 o 
  -9   1  10       31.29       40.09      1.56 o 
  -8   1  10      101.94      105.28      2.16 o 
  -7   1  10       26.52       25.02      1.13 o 
  -6   1  10      246.40      239.28      3.23 o 
  -5   1  10     2136.71     2469.73     30.06 o 
  -4   1  10      333.70      328.45      5.15 o 
  -3   1  10      440.15      463.18      6.27 o 
  -2   1  10      170.05      154.98      3.46 o 
  -1   1  10      716.87      653.99      7.83 o 
   0   1  10       46.79       69.90      2.02 o 
   1   1  10      121.18      127.86      2.94 o 
   2   1  10        7.21       16.01      1.35 o 
   3   1  10        2.93        1.43      0.75 o 
   4   1  10      705.46      743.19      7.84 o 
   5   1  10       24.44       24.10      1.61 o 
   6   1  10      465.28      476.65      6.40 o 
   7   1  10     2516.66     2501.66     27.76 o 
   8   1  10        4.28        6.04      1.73 o 
   9   1  10       10.02        9.34      2.64 o 
  10   1  10       18.44       13.68      2.94 o 
  11   1  10       23.89       31.31      4.00 o 
  12   1  10        3.73       -0.87      2.47 o 
  13   1  10       44.88       60.29      7.86 o 
 -16   2  10        2.61        7.79      6.22 o 
 -15   2  10        7.07        7.98      3.43 o 
 -14   2  10        1.57        0.79      6.43 o 
 -13   2  10        0.07        3.75      2.38 o 
 -12   2  10      267.67      272.77      6.45 o 
 -11   2  10       68.51       84.47      4.82 o 
 -10   2  10        0.24        1.78      1.47 o 
  -9   2  10      328.35      314.25      6.11 o 
  -8   2  10       34.90       43.15      2.07 o 
  -7   2  10        0.68        0.72      0.81 o 
  -6   2  10       20.42       17.94      1.23 o 
  -5   2  10      237.25      221.42      4.31 o 
  -4   2  10      211.38      246.84      4.57 o 
  -3   2  10      284.02      231.34      4.35 o 
  -2   2  10       12.65        6.96      2.00 o 
  -1   2  10      892.48      882.58     14.34 o 
   0   2  10      461.47      475.44      7.02 o 
   1   2  10      225.25      235.27      4.23 o 
   2   2  10       16.69       15.75      1.27 o 
   3   2  10     1436.08     1472.68     22.63 o 
   4   2  10        0.29        1.02      0.70 o 
   5   2  10        0.04        1.02      0.76 o 
   6   2  10      106.46       92.01      4.25 o 
   7   2  10      949.09      947.62     18.03 o 
   8   2  10     3602.08     3631.83     31.05 o 
   9   2  10        3.46        3.30      2.62 o 
  10   2  10        0.43       -2.93      2.55 o 
  11   2  10        1.40        1.76      3.11 o 
  12   2  10        3.23        2.90      3.64 o 
  13   2  10        9.86       11.76      6.50 o 
 -15   3  10        3.42        3.50      3.10 o 
 -14   3  10       12.40       25.51      4.09 o 
 -13   3  10       21.00       23.88      3.06 o 
 -12   3  10       61.93       59.20      3.63 o 
 -11   3  10        3.33        1.95      1.68 o 
 -10   3  10       10.26        7.88      2.11 o 
  -9   3  10       42.63       40.46      3.91 o 
  -8   3  10        6.63        7.80      1.84 o 
  -7   3  10        0.82        1.52      1.00 o 
  -6   3  10        0.11        0.79      0.90 o 
  -5   3  10      212.67      234.62      4.68 o 
  -4   3  10        0.77        4.43      3.84 o 
  -3   3  10      553.61      515.20      7.10 o 
  -2   3  10      203.13      205.03      4.25 o 
  -1   3  10       90.59       84.82      2.78 o 
   0   3  10      133.71      113.96      3.14 o 
   1   3  10        0.03        0.11      0.62 o 
   2   3  10       29.22       31.16      1.42 o 
   3   3  10      348.32      337.73      4.82 o 
   4   3  10      144.73      132.66      4.06 o 
   5   3  10       69.51       82.86      3.48 o 
   6   3  10      337.34      348.87      7.19 o 
   7   3  10      212.67      222.84      8.43 o 
   8   3  10       47.10       50.47      3.44 o 
   9   3  10       81.85       80.79      4.16 o 
  10   3  10        1.03        3.47      2.33 o 
  11   3  10        1.55        1.12      1.94 o 
  12   3  10        2.20        3.39      3.04 o 
 -14   4  10       15.41       24.34      3.15 o 
 -13   4  10      200.32      188.22      7.56 o 
 -12   4  10       38.34       51.05      4.41 o 
 -11   4  10        0.35       -0.51      2.07 o 
 -10   4  10       46.05       44.40      8.11 o 
  -9   4  10       49.69       61.69      8.25 o 
  -8   4  10       68.12       79.41      4.22 o 
  -7   4  10        4.22        3.32      1.18 o 
  -6   4  10        1.10        1.72      1.05 o 
  -5   4  10      204.52      212.35      4.78 o 
  -4   4  10      320.46      320.69      5.85 o 
  -3   4  10       14.09       11.68      1.52 o 
  -2   4  10       34.37       47.62      4.39 o 
  -1   4  10      251.71      222.21      4.92 o 
   0   4  10      252.41      239.95      4.29 o 
   1   4  10        3.09        1.29      0.93 o 
   2   4  10        2.74        1.72      0.89 o 
   3   4  10      130.88      118.48      2.96 o 
   4   4  10       55.10       62.04      3.13 o 
   5   4  10        1.40        0.31      1.31 o 
   6   4  10      187.96      175.08      5.40 o 
   7   4  10       92.77       95.30      4.46 o 
   8   4  10       45.68       45.46      3.49 o 
   9   4  10       59.96       66.47      4.14 o 
  10   4  10        0.24       -1.03      1.71 o 
  11   4  10       29.90       25.81      3.75 o 
 -13   5  10        7.95       11.83      3.39 o 
 -12   5  10       91.37       79.17      5.54 o 
 -11   5  10        9.15       20.87      3.49 o 
 -10   5  10       67.61       57.94      4.40 o 
  -9   5  10        0.81        0.88      2.24 o 
  -8   5  10        0.17       -0.04      1.74 o 
  -7   5  10        2.75        2.37      1.67 o 
  -6   5  10       18.21       16.79      2.63 o 
  -5   5  10       40.57       42.05      2.58 o 
  -4   5  10      268.02      263.90      5.72 o 
  -3   5  10       54.64       67.38      5.99 o 
  -2   5  10      785.93      782.97      9.13 o 
  -1   5  10       48.09       47.42      2.42 o 
   0   5  10      125.98      121.10      3.38 o 
   1   5  10        4.42        3.00      1.34 o 
   2   5  10      416.14      398.42     10.62 o 
   3   5  10       30.19       28.69      3.36 o 
   4   5  10      181.72      157.22      6.59 o 
   5   5  10      307.18      315.70      7.30 o 
   6   5  10      115.34      115.82      4.84 o 
   7   5  10       74.22       71.29      4.08 o 
   8   5  10       12.25        9.84      2.60 o 
   9   5  10        5.00        9.61      2.48 o 
  10   5  10        3.05        4.49      2.34 o 
 -12   6  10        8.71       12.11      3.38 o 
 -11   6  10       34.70       48.29      4.89 o 
 -10   6  10        1.20        0.94      2.34 o 
  -9   6  10       30.19       31.98      3.78 o 
  -8   6  10        2.10        1.14      1.96 o 
  -7   6  10        5.30        3.30      2.17 o 
  -6   6  10      131.40      117.30      6.08 o 
  -5   6  10      102.02       98.66      3.47 o 
  -4   6  10       46.86       46.57      2.57 o 
  -3   6  10       13.95       15.37      1.80 o 
  -2   6  10        6.78        9.03      1.59 o 
  -1   6  10        6.50        9.02      2.36 o 
   0   6  10      114.82      107.61      4.03 o 
   1   6  10       89.56       79.91      3.66 o 
   2   6  10       19.15       21.91      3.48 o 
   3   6  10      199.19      198.72      7.78 o 
   4   6  10       14.07       15.50      5.94 o 
   5   6  10       12.44       14.27      4.86 o 
   6   6  10        3.19        1.19      3.22 o 
   7   6  10        6.53       -2.39      1.80 o 
   8   6  10       28.43       28.18      4.47 o 
   9   6  10       49.40       48.81      6.36 o 
 -10   7  10        0.67       -2.12      2.04 o 
  -9   7  10        1.37        0.21      2.24 o 
  -8   7  10        9.83        5.34      2.55 o 
  -7   7  10      106.18      110.25      9.68 o 
  -6   7  10       16.63       10.44      2.86 o 
  -5   7  10        8.46       15.09      2.99 o 
  -4   7  10       72.20       68.69      3.81 o 
  -3   7  10       14.44       15.94      1.98 o 
  -2   7  10       36.42       34.04      2.80 o 
  -1   7  10       11.77       13.70      2.25 o 
   0   7  10       18.96       13.82      3.78 o 
   1   7  10       41.31       40.28      6.82 o 
   2   7  10       66.62       66.21      8.25 o 
   3   7  10       33.07       34.30      4.27 o 
   4   7  10        1.12        1.06      2.42 o 
   5   7  10        0.71        2.76      2.64 o 
   6   7  10       18.24       23.38      3.91 o 
   7   7  10        1.51        1.82      2.61 o 
  -7   8  10        0.94        0.32      3.84 o 
  -6   8  10       91.30       90.61      5.76 o 
  -5   8  10       54.89       56.40      4.82 o 
  -4   8  10        2.47        6.23      2.65 o 
  -3   8  10       52.26       43.13      5.24 o 
  -2   8  10        0.23        1.52      1.81 o 
  -1   8  10       24.71       21.76      2.79 o 
   0   8  10       51.60       51.71      4.97 o 
   1   8  10       13.79        7.31      2.92 o 
   2   8  10       20.42       25.43      5.77 o 
   3   8  10        5.43        5.07      2.97 o 
   4   8  10       11.35        4.99      3.08 o 
 -13   0  11      159.02      180.85     10.98 o 
 -11   0  11       87.63       79.08      6.33 o 
  -9   0  11      461.24      471.18     12.03 o 
  -7   0  11        3.22        9.52      1.19 o 
  -5   0  11       12.08       14.03      3.11 o 
  -3   0  11       14.63       15.38      2.17 o 
  -1   0  11      129.31      122.90      5.66 o 
   1   0  11     4894.56     5468.77     65.92 o 
   3   0  11        8.43        6.08      2.03 o 
   5   0  11      250.99      230.49      5.02 o 
   7   0  11       71.31       88.62      4.62 o 
   9   0  11      115.40      118.00      8.25 o 
  11   0  11      105.82      125.55      9.51 o 
  13   0  11        6.08        2.10      4.05 o 
 -15   1  11        1.36        1.33      4.19 o 
 -14   1  11       13.56       15.16      3.25 o 
 -13   1  11        9.24       10.38      2.28 o 
 -12   1  11      168.01      163.50      4.32 o 
 -11   1  11        0.63       -0.23      1.41 o 
 -10   1  11        3.63        4.97      1.24 o 
  -9   1  11      202.11      199.03      3.48 o 
  -8   1  11      138.60      143.16      4.44 o 
  -7   1  11       32.04       20.86      1.80 o 
  -6   1  11       25.28       36.96      1.70 o 
  -5   1  11      748.59      770.66     10.05 o 
  -4   1  11     4310.53     4498.58     32.69 o 
  -3   1  11      756.29      781.91      8.96 o 
  -2   1  11      180.89      159.64      4.61 o 
  -1   1  11        9.60        9.69      1.61 o 
   0   1  11     1974.88     1974.90     15.65 o 
   1   1  11        8.78       21.52      1.42 o 
   2   1  11      188.06      224.61      4.34 o 
   3   1  11       20.57       10.76      1.39 o 
   4   1  11       21.78       25.12      1.60 o 
   5   1  11       16.01       11.95      1.36 o 
   6   1  11      178.69      167.36      3.87 o 
   7   1  11       58.46       64.87      3.64 o 
   8   1  11      346.84      362.90      7.93 o 
   9   1  11       62.26       63.05      4.60 o 
  10   1  11        0.46        0.55      2.80 o 
  11   1  11       21.26       17.02      3.46 o 
  12   1  11       21.32       24.86      4.05 o 
 -16   2  11        1.37        2.90      2.87 o 
 -15   2  11        0.06        1.06      2.59 o 
 -14   2  11       20.45       28.28      4.06 o 
 -13   2  11        7.92       10.86      3.09 o 
 -12   2  11       89.17      101.26      4.51 o 
 -11   2  11      145.63      145.16      4.71 o 
 -10   2  11       67.06       73.16      4.83 o 
  -9   2  11       13.09       16.14      5.35 o 
  -8   2  11      159.28      157.14      4.02 o 
  -7   2  11        0.00        0.58      0.81 o 
  -6   2  11      478.10      469.60      5.70 o 
  -5   2  11        1.08        0.20      0.84 o 
  -4   2  11      647.55      615.94      7.89 o 
  -3   2  11      257.91      244.11      5.72 o 
  -2   2  11       43.60       38.26      2.02 o 
  -1   2  11      437.17      439.25      8.62 o 
   0   2  11      249.61      244.73      3.53 o 
   1   2  11     1473.34     1606.68     22.89 o 
   2   2  11       95.85      102.28      2.82 o 
   3   2  11      479.41      510.58      6.22 o 
   4   2  11       17.43       25.89      2.32 o 
   5   2  11       60.81       52.69      2.19 o 
   6   2  11      478.81      466.31      8.17 o 
   7   2  11      602.86      601.75      9.72 o 
   8   2  11       87.77      104.04      5.09 o 
   9   2  11       39.91       36.65      2.59 o 
  10   2  11       25.00       22.93      4.58 o 
  11   2  11       48.21       54.48      5.03 o 
  12   2  11       18.19       12.57      3.84 o 
 -15   3  11       60.32       68.33      5.80 o 
 -14   3  11        0.11       -2.74      2.41 o 
 -13   3  11       25.15       24.86      4.59 o 
 -12   3  11      255.52      251.56      6.59 o 
 -11   3  11       35.84       53.09      7.55 o 
 -10   3  11       27.32       30.88      3.09 o 
  -9   3  11       18.49       21.04      2.59 o 
  -8   3  11       96.68       86.33      4.06 o 
  -7   3  11      133.74      138.93      3.79 o 
  -6   3  11        4.90        5.10      1.20 o 
  -5   3  11      145.65      162.86      3.99 o 
  -4   3  11        6.41       16.57      1.64 o 
  -3   3  11      399.02      389.51      6.25 o 
  -2   3  11        9.35        6.97      1.23 o 
  -1   3  11      149.02      119.57      3.34 o 
   0   3  11        1.38        4.00      1.10 o 
   1   3  11      131.27      103.69      3.09 o 
   2   3  11      124.61      131.14      4.28 o 
   3   3  11       29.79       33.10      1.76 o 
   4   3  11      219.76      217.08      4.07 o 
   5   3  11        4.60        5.92      1.57 o 
   6   3  11      985.74      976.44     13.51 o 
   7   3  11      348.41      336.81      7.56 o 
   8   3  11       21.24       24.23      2.73 o 
   9   3  11       14.99       14.60      2.95 o 
  10   3  11        0.46        4.22      1.96 o 
  11   3  11       10.19       10.13      4.47 o 
  12   3  11       30.17       24.50      5.77 o 
 -14   4  11        3.99        4.19      2.55 o 
 -13   4  11       16.70       20.90      3.77 o 
 -12   4  11      318.70      314.27      9.44 o 
 -11   4  11      125.77      137.30      6.50 o 
 -10   4  11       13.95        8.01      2.37 o 
  -9   4  11      117.39      102.63      4.96 o 
  -8   4  11      264.15      256.90      7.31 o 
  -7   4  11      338.72      333.60      6.19 o 
  -6   4  11       53.70       65.44      4.32 o 
  -5   4  11      211.81      213.32      5.40 o 
  -4   4  11      337.60      321.37      6.00 o 
  -3   4  11        0.43       -0.98      1.37 o 
  -2   4  11        0.85       -0.50      0.97 o 
  -1   4  11      103.70      107.00      3.34 o 
   0   4  11      216.11      201.88      4.08 o 
   1   4  11       49.94       59.88      2.37 o 
   2   4  11      215.49      225.34      5.30 o 
   3   4  11        4.77        8.04      1.31 o 
   4   4  11       54.26       49.77      5.00 o 
   5   4  11        0.48       -1.36      1.24 o 
   6   4  11        6.82        9.67      2.08 o 
   7   4  11      206.24      218.01      6.43 o 
   8   4  11       41.64       41.81      3.46 o 
   9   4  11       16.84       23.11      2.93 o 
  10   4  11        8.77       15.04      2.66 o 
  11   4  11        3.24       10.80      3.46 o 
 -13   5  11       89.38      101.70      6.34 o 
 -12   5  11       49.27       57.84      4.89 o 
 -11   5  11       10.87       16.40      3.21 o 
 -10   5  11       55.20       57.39      7.31 o 
  -9   5  11      101.23       83.61      4.82 o 
  -8   5  11      139.42      135.53      5.76 o 
  -7   5  11       49.54       52.12      3.77 o 
  -6   5  11       13.67       13.97      1.92 o 
  -5   5  11        0.30       -1.23      1.13 o 
  -4   5  11        0.33       -1.86      1.72 o 
  -3   5  11       34.13       32.63      2.40 o 
  -2   5  11       93.98       92.40      3.17 o 
  -1   5  11       24.78       28.66      1.97 o 
   0   5  11        1.65        2.03      1.40 o 
   1   5  11      331.98      333.89     10.53 o 
   2   5  11       22.44       22.83      2.13 o 
   3   5  11        2.44        0.40      1.76 o 
   4   5  11       13.03       11.90      2.87 o 
   5   5  11      348.60      346.21     17.13 o 
   6   5  11       10.04        4.07      2.28 o 
   7   5  11       38.83       41.67      4.49 o 
   8   5  11        1.30        1.31      1.83 o 
   9   5  11        0.36        0.82      1.91 o 
  10   5  11        5.13        2.56      2.24 o 
 -12   6  11       47.35       42.60      4.63 o 
 -11   6  11       51.39       59.46      5.11 o 
 -10   6  11       22.39       31.97      4.03 o 
  -9   6  11      108.26      115.43      5.96 o 
  -8   6  11        0.38        3.29      2.00 o 
  -7   6  11       23.65       19.49      4.02 o 
  -6   6  11        0.04        0.55      1.42 o 
  -5   6  11        1.20        0.86      1.28 o 
  -4   6  11       78.08       96.11      3.47 o 
  -3   6  11        0.04       -0.25      1.22 o 
  -2   6  11       29.66       26.71      2.19 o 
  -1   6  11      104.44       86.80      5.10 o 
   0   6  11       42.94       34.48      2.74 o 
   1   6  11       64.23       68.06      3.52 o 
   2   6  11      728.36      687.78     14.53 o 
   3   6  11       58.77       65.15      7.62 o 
   4   6  11       78.99       92.45      5.76 o 
   5   6  11        4.88        5.22      2.74 o 
   6   6  11       42.54       38.47      4.51 o 
   7   6  11        5.90        5.63      2.90 o 
   8   6  11        0.65        4.65      2.72 o 
 -10   7  11        3.30        3.16      2.76 o 
  -9   7  11        2.77        1.17      2.19 o 
  -8   7  11        0.27       -1.58      2.12 o 
  -7   7  11       12.23       12.69      3.46 o 
  -6   7  11        0.96        2.28      2.18 o 
  -5   7  11        0.06        0.44      2.08 o 
  -4   7  11       50.73       52.97      4.72 o 
  -3   7  11       13.39       11.15      1.95 o 
  -2   7  11       71.58       83.89      4.06 o 
  -1   7  11       60.91       56.12      3.49 o 
   0   7  11       28.13       27.45      2.75 o 
   1   7  11      106.06      122.45      6.67 o 
   2   7  11        0.16       -1.43      2.33 o 
   3   7  11        0.54        2.84      4.40 o 
   4   7  11        0.07        1.96      2.58 o 
   5   7  11       99.24      110.09     12.55 o 
   6   7  11        8.11        8.63      3.32 o 
  -7   8  11        2.22        6.97      2.99 o 
  -6   8  11       21.77       28.86      8.77 o 
  -5   8  11       57.18       53.64      7.13 o 
  -4   8  11       22.14       14.75      4.33 o 
  -3   8  11       30.02       28.89      3.59 o 
  -2   8  11        5.58        0.76      2.41 o 
  -1   8  11       50.92       44.00      3.49 o 
   0   8  11       42.41       45.62      4.92 o 
   1   8  11        3.03        3.66      2.74 o 
   2   8  11        8.85        6.65      3.11 o 
   3   8  11        3.70        4.45      2.86 o 
 -14   0  12       15.78       11.12      4.75 o 
 -12   0  12       26.85       19.08      5.03 o 
 -10   0  12       27.03       35.30      3.29 o 
  -8   0  12      179.87      167.71      5.03 o 
  -6   0  12       29.05       28.04      3.25 o 
  -4   0  12      895.85     1072.37     14.14 o 
  -2   0  12       41.10       35.37      3.36 o 
   0   0  12     2591.25     2631.83     36.84 o 
   2   0  12     2505.78     2732.01     38.59 o 
   4   0  12      826.87      782.33     11.94 o 
   6   0  12       22.67       19.94      2.08 o 
   8   0  12      238.62      204.83     10.42 o 
  10   0  12       31.44       29.36      5.38 o 
  12   0  12       11.49        9.16      4.68 o 
 -15   1  12        0.02        1.82      4.05 o 
 -14   1  12        0.29        3.98      3.91 o 
 -13   1  12        0.51       -0.96      2.41 o 
 -12   1  12      109.91      106.90      5.93 o 
 -11   1  12      707.67      727.50     16.04 o 
 -10   1  12      191.45      182.50      3.55 o 
  -9   1  12       40.83       46.98      2.66 o 
  -8   1  12       12.98       11.54      1.23 o 
  -7   1  12       22.28       23.09      1.53 o 
  -6   1  12      220.98      209.02      4.27 o 
  -5   1  12       94.58       89.41      2.84 o 
  -4   1  12       35.21       41.82      2.13 o 
  -3   1  12      180.88      165.02      3.91 o 
  -2   1  12      576.01      584.58      7.77 o 
  -1   1  12       50.58       38.19      2.43 o 
   0   1  12     1262.44     1190.46     10.97 o 
   1   1  12       12.57       18.07      1.72 o 
   2   1  12      328.13      348.77      5.69 o 
   3   1  12      264.17      226.65      4.72 o 
   4   1  12       74.51       69.58      2.79 o 
   5   1  12       24.44       20.74      1.65 o 
   6   1  12        6.80        4.64      1.27 o 
   7   1  12       47.91       43.82      2.55 o 
   8   1  12       11.19       13.58      2.35 o 
   9   1  12      131.65      132.81      9.54 o 
  10   1  12        0.97        1.18      2.30 o 
  11   1  12       85.66       84.56      5.81 o 
  12   1  12        3.24        2.00      2.79 o 
 -15   2  12       18.85       19.64      6.29 o 
 -14   2  12       18.97       13.29      3.32 o 
 -13   2  12      203.80      215.52      6.03 o 
 -12   2  12       92.41       98.28      4.15 o 
 -11   2  12       12.21       18.93      2.25 o 
 -10   2  12        0.51       -1.13      1.61 o 
  -9   2  12       35.34       36.35      2.11 o 
  -8   2  12        2.41        1.49      0.96 o 
  -7   2  12        5.16        3.18      1.02 o 
  -6   2  12        5.65        4.12      0.91 o 
  -5   2  12      655.51      672.79      8.63 o 
  -4   2  12      350.10      334.08      5.73 o 
  -3   2  12      315.41      327.70      5.68 o 
  -2   2  12      350.53      337.36      5.83 o 
  -1   2  12        0.04        0.54      1.52 o 
   0   2  12      180.29      181.39      4.17 o 
   1   2  12      352.55      388.82      7.37 o 
   2   2  12      463.25      486.56     11.52 o 
   3   2  12        0.51        0.88      1.09 o 
   4   2  12      145.10      147.12      3.41 o 
   5   2  12        0.67        0.00      0.88 o 
   6   2  12      388.06      367.11      7.37 o 
   7   2  12      295.30      308.97      7.03 o 
   8   2  12        7.65       14.15      2.25 o 
   9   2  12       73.62       90.90      3.78 o 
  10   2  12       66.77       71.87      5.41 o 
  11   2  12       35.59       42.49      5.59 o 
  12   2  12        8.88        8.91      3.26 o 
 -15   3  12        2.94        1.06      2.95 o 
 -14   3  12       75.42       84.11      6.61 o 
 -13   3  12        3.77        6.97      3.64 o 
 -12   3  12       13.55       16.81      3.10 o 
 -11   3  12        0.56       -0.28      1.76 o 
 -10   3  12       73.29       89.05      6.12 o 
  -9   3  12       77.31       72.49      4.75 o 
  -8   3  12        7.53        4.92      1.28 o 
  -7   3  12      106.28      104.81      3.40 o 
  -6   3  12      291.45      306.94      5.77 o 
  -5   3  12       28.73       29.95      2.01 o 
  -4   3  12       22.89       17.42      2.15 o 
  -3   3  12      317.75      308.67      5.66 o 
  -2   3  12      380.45      386.24      8.30 o 
  -1   3  12      734.00      705.18     12.43 o 
   0   3  12      991.68      983.59     10.97 o 
   1   3  12       17.90       27.75      1.91 o 
   2   3  12       50.48       38.56      2.26 o 
   3   3  12      100.98      100.05      3.56 o 
   4   3  12        1.71        1.98      0.99 o 
   5   3  12       42.31       43.15      3.33 o 
   6   3  12      119.98      115.73      5.73 o 
   7   3  12      333.41      326.74      7.57 o 
   8   3  12      141.34      142.11      5.29 o 
   9   3  12       22.30       26.08      2.94 o 
  10   3  12       12.59       17.56      3.51 o 
  11   3  12       10.13       11.65      3.56 o 
 -14   4  12        8.14        6.32      2.83 o 
 -13   4  12      170.18      205.57      7.99 o 
 -12   4  12        0.59        5.01      5.00 o 
 -11   4  12       22.71       31.60      3.59 o 
 -10   4  12        1.92        1.14      4.89 o 
  -9   4  12       46.96       45.64      3.62 o 
  -8   4  12       22.95       33.97      3.13 o 
  -7   4  12       32.57       31.35      2.61 o 
  -6   4  12        1.73        1.29      1.33 o 
  -5   4  12      223.21      210.50      4.98 o 
  -4   4  12       57.06       52.10      2.66 o 
  -3   4  12      303.76      282.35      5.77 o 
  -2   4  12       85.18       85.27      3.22 o 
  -1   4  12      547.53      547.28      7.93 o 
   0   4  12      496.13      521.29      6.94 o 
   1   4  12        0.01       -0.05      1.16 o 
   2   4  12        6.20        6.51      1.38 o 
   3   4  12       43.77       38.27      2.46 o 
   4   4  12       97.35      119.41      6.64 o 
   5   4  12       28.42       26.90      3.47 o 
   6   4  12      180.64      191.18      7.71 o 
   7   4  12      363.98      387.64      8.53 o 
   8   4  12      149.96      176.19      6.05 o 
   9   4  12        4.53        6.90      2.23 o 
  10   4  12       16.09       23.63      5.54 o 
 -13   5  12        7.10        1.75      2.66 o 
 -12   5  12        0.02        1.38      2.39 o 
 -11   5  12        1.15        0.43      2.38 o 
 -10   5  12      113.15      115.33      5.85 o 
  -9   5  12       10.68        5.46      3.64 o 
  -8   5  12       24.83       27.61      3.18 o 
  -7   5  12      109.95      104.76      4.98 o 
  -6   5  12       18.24       17.21      2.07 o 
  -5   5  12        1.27       -0.85      1.20 o 
  -4   5  12      126.78      131.87      4.28 o 
  -3   5  12       65.24       65.52      3.16 o 
  -2   5  12       13.84       13.62      1.74 o 
  -1   5  12        2.94        3.34      1.31 o 
   0   5  12      810.12      787.54     11.78 o 
   1   5  12        1.51        3.33      1.52 o 
   2   5  12      218.49      206.19      5.16 o 
   3   5  12        4.17        8.01      3.46 o 
   4   5  12      314.33      308.48      9.58 o 
   5   5  12       24.10       25.81      3.70 o 
   6   5  12       24.97       20.81      3.63 o 
   7   5  12        4.71       -1.19      2.16 o 
   8   5  12       62.41       67.91      8.18 o 
   9   5  12       28.34       25.95      4.18 o 
 -12   6  12       21.02       21.32      3.83 o 
 -11   6  12       16.90       21.05      3.64 o 
 -10   6  12        9.19       14.76      3.22 o 
  -9   6  12       11.25       11.16      2.71 o 
  -8   6  12        0.06        0.54      1.89 o 
  -7   6  12       63.40       80.63     16.88 o 
  -6   6  12        3.04        0.97      2.10 o 
  -5   6  12       17.42       17.64      1.97 o 
  -4   6  12       57.43       53.10      2.85 o 
  -3   6  12       96.36       97.50      3.48 o 
  -2   6  12       11.96        9.94      1.72 o 
  -1   6  12     1078.96     1023.49     15.42 o 
   0   6  12        5.09        3.03      2.34 o 
   1   6  12      173.48      165.95      5.03 o 
   2   6  12        7.06        5.33      2.52 o 
   3   6  12       16.22       14.66      4.72 o 
   4   6  12        4.62        2.84      2.21 o 
   5   6  12      306.46      325.31     14.58 o 
   6   6  12       26.15       24.65      4.11 o 
   7   6  12      125.82      126.71     12.97 o 
   8   6  12       44.19       35.03      4.85 o 
  -9   7  12        6.55        3.87      2.51 o 
  -8   7  12       39.04       37.65      4.38 o 
  -7   7  12        0.06       -0.90      3.46 o 
  -6   7  12        2.14        5.11      2.76 o 
  -5   7  12      163.14      166.58      5.61 o 
  -4   7  12       11.08       11.55      2.00 o 
  -3   7  12       87.60       91.23      4.20 o 
  -2   7  12       59.04       59.27      3.68 o 
  -1   7  12       11.79       13.53      2.42 o 
   0   7  12      338.43      349.20      7.68 o 
   1   7  12        2.11        4.48      2.69 o 
   2   7  12       49.24       39.34      4.62 o 
   3   7  12       26.49       30.31      4.35 o 
   4   7  12       20.52       21.25      4.09 o 
   5   7  12       54.63       48.59      5.07 o 
   6   7  12       17.67       23.11      4.05 o 
  -6   8  12        0.13       -0.99      2.27 o 
  -5   8  12        0.46        3.48      3.46 o 
  -4   8  12       16.68       17.97      4.47 o 
  -3   8  12        8.38       11.83      4.40 o 
  -2   8  12       13.72       24.33      2.91 o 
  -1   8  12      120.80      120.64      6.92 o 
   0   8  12       13.12       15.95      3.56 o 
   1   8  12        0.41       -1.09      2.47 o 
   2   8  12        2.29        0.45      2.56 o 
 -13   0  13       30.02       29.22      5.87 o 
 -11   0  13      459.13      486.16      9.57 o 
  -9   0  13      287.32      294.92     13.39 o 
  -7   0  13      269.20      326.03      7.23 o 
  -5   0  13      352.12      423.37      8.27 o 
  -3   0  13      874.20      996.58     17.62 o 
  -1   0  13      758.31      700.67     15.45 o 
   1   0  13       10.53       12.37      2.66 o 
   3   0  13        6.15        0.84      1.54 o 
   5   0  13        0.64        0.67      1.82 o 
   7   0  13      558.67      575.58     11.32 o 
   9   0  13      149.45      145.54      9.30 o 
  11   0  13        0.04        2.24      3.71 o 
 -15   1  13        1.62        1.75      4.47 o 
 -14   1  13       95.18      103.81      9.79 o 
 -13   1  13        8.78        8.45      4.61 o 
 -12   1  13      167.36      167.00      5.20 o 
 -11   1  13       67.59       69.66      5.46 o 
 -10   1  13      635.95      642.31      7.83 o 
  -9   1  13        0.07        2.24      0.98 o 
  -8   1  13       37.10       41.42      1.99 o 
  -7   1  13       11.83        6.60      1.19 o 
  -6   1  13       79.24       63.38      2.53 o 
  -5   1  13        5.04        2.93      1.02 o 
  -4   1  13       30.91       34.01      2.01 o 
  -3   1  13      451.49      443.02      7.01 o 
  -2   1  13      131.96      125.01      3.56 o 
  -1   1  13      194.01      212.19      5.44 o 
   0   1  13        0.11        4.74      1.50 o 
   1   1  13        9.79        4.81      1.04 o 
   2   1  13       84.79       91.31      3.73 o 
   3   1  13      149.80      149.10      3.97 o 
   4   1  13        0.69        0.75      0.94 o 
   5   1  13        6.76        7.60      1.34 o 
   6   1  13      220.03      202.93      4.50 o 
   7   1  13       21.75       18.54      2.02 o 
   8   1  13      195.64      190.86      8.67 o 
   9   1  13        0.01       -1.64      1.88 o 
  10   1  13       27.81       39.19      4.28 o 
  11   1  13        0.19        0.06      2.42 o 
 -15   2  13        1.71       -0.14      4.61 o 
 -14   2  13        2.55        6.85      5.10 o 
 -13   2  13       85.94       79.07      4.76 o 
 -12   2  13       15.26       21.87      2.96 o 
 -11   2  13      132.55      155.78     14.05 o 
 -10   2  13       25.13       25.93      2.79 o 
  -9   2  13        2.89        1.15      1.11 o 
  -8   2  13      115.08       96.41      3.17 o 
  -7   2  13      105.07       99.63      3.26 o 
  -6   2  13        6.48        3.33      0.93 o 
  -5   2  13      249.43      238.33      5.85 o 
  -4   2  13       67.02       47.98      2.43 o 
  -3   2  13       22.90       22.62      1.87 o 
  -2   2  13      246.50      267.15     11.56 o 
  -1   2  13       27.70       28.14      2.02 o 
   0   2  13     2825.70     2869.26     47.33 o 
   1   2  13      224.42      237.99      5.91 o 
   2   2  13        3.14        4.80      1.41 o 
   3   2  13       87.57       89.16      3.74 o 
   4   2  13       42.46       45.47      2.14 o 
   5   2  13      288.57      273.47      4.98 o 
   6   2  13      770.11      737.01     10.98 o 
   7   2  13       11.38       10.62      2.11 o 
   8   2  13       43.05       54.25      3.51 o 
   9   2  13        0.00        2.06      2.97 o 
  10   2  13        0.43       -3.19      2.13 o 
  11   2  13        0.45        1.20      2.69 o 
 -15   3  13        2.06        4.12      5.24 o 
 -14   3  13       15.01       15.50      3.17 o 
 -13   3  13       35.66       44.38      5.35 o 
 -12   3  13        8.07        8.31      2.45 o 
 -11   3  13      246.09      266.80      8.00 o 
 -10   3  13       28.85       29.97      3.18 o 
  -9   3  13       58.81       66.01      9.58 o 
  -8   3  13       38.79       42.83      2.40 o 
  -7   3  13       12.18       21.58      2.66 o 
  -6   3  13      106.18      104.16      6.44 o 
  -5   3  13       16.51       18.60      1.85 o 
  -4   3  13      189.47      177.89      4.44 o 
  -3   3  13      429.35      410.43      8.53 o 
  -2   3  13       94.38       92.65      3.48 o 
  -1   3  13       17.62        9.99      1.50 o 
   0   3  13       86.55       78.55      3.03 o 
   1   3  13       34.12       25.70      6.50 o 
   2   3  13       17.73       16.70      1.75 o 
   3   3  13      206.27      189.04      5.04 o 
   4   3  13      201.87      198.59      4.96 o 
   5   3  13      898.16      859.43     15.67 o 
   6   3  13       95.58      100.38      4.44 o 
   7   3  13       54.44       58.88      3.71 o 
   8   3  13       11.77       14.83      2.43 o 
   9   3  13        0.02       -0.54      1.88 o 
  10   3  13        0.01        4.12      4.12 o 
  11   3  13       14.64       11.16      3.49 o 
 -14   4  13        0.16        1.16      2.43 o 
 -13   4  13      113.55      127.21      6.49 o 
 -12   4  13       25.06       22.70      6.43 o 
 -11   4  13      147.08      151.65      6.44 o 
 -10   4  13       49.25       44.75      3.83 o 
  -9   4  13       31.62       23.39      2.91 o 
  -8   4  13       75.62       69.96      4.82 o 
  -7   4  13        4.11        3.68      1.35 o 
  -6   4  13       25.97       17.40      1.97 o 
  -5   4  13      248.49      229.78      6.69 o 
  -4   4  13       33.01       32.99      2.38 o 
  -3   4  13      108.78      118.42      3.84 o 
  -2   4  13        0.27       -0.30      1.17 o 
  -1   4  13        2.28        1.26      1.23 o 
   0   4  13      602.43      554.50      9.08 o 
   1   4  13       37.57       34.02      2.38 o 
   2   4  13       49.40       56.78      2.83 o 
   3   4  13        8.30        4.47      1.39 o 
   4   4  13        6.34        1.77      2.31 o 
   5   4  13       15.16       15.15      3.77 o 
   6   4  13     1037.83     1076.66     18.94 o 
   7   4  13       22.20       20.02      3.56 o 
   8   4  13       29.11       26.81      3.98 o 
   9   4  13        0.07        0.55      2.59 o 
  10   4  13       29.82       38.80      4.54 o 
 -13   5  13        0.25        0.84      2.56 o 
 -12   5  13        2.56        1.58      2.35 o 
 -11   5  13        0.00       -0.76      2.04 o 
 -10   5  13        6.69       16.98      3.09 o 
  -9   5  13       25.68       25.61      3.18 o 
  -8   5  13       30.14       21.56      3.00 o 
  -7   5  13       46.63       43.69      3.69 o 
  -6   5  13       98.79       88.53      3.69 o 
  -5   5  13        4.33        6.46      1.68 o 
  -4   5  13       23.33       25.17      2.35 o 
  -3   5  13        1.02       -1.89      1.26 o 
  -2   5  13       93.84       95.74      3.41 o 
  -1   5  13        1.24        2.13      1.37 o 
   0   5  13       39.73       34.66      2.63 o 
   1   5  13       10.06       10.48      2.29 o 
   2   5  13        2.95        3.55      1.56 o 
   3   5  13        0.00        1.94      2.08 o 
   4   5  13       21.59       20.41      3.98 o 
   5   5  13      205.78      205.85      8.30 o 
   6   5  13        3.84        5.16      2.77 o 
   7   5  13       49.15       63.59      5.40 o 
   8   5  13       99.47      107.53      6.61 o 
   9   5  13        1.13       -0.15      2.55 o 
 -11   6  13       10.93       13.38      3.21 o 
 -10   6  13        9.07       15.07      3.10 o 
  -9   6  13       29.21       21.94      3.36 o 
  -8   6  13        0.00        1.67      2.21 o 
  -7   6  13      117.06      114.54     11.19 o 
  -6   6  13       54.32       57.20      4.30 o 
  -5   6  13        0.11        0.41      1.30 o 
  -4   6  13        2.07        2.51      1.37 o 
  -3   6  13       88.87       94.60      3.57 o 
  -2   6  13        1.15        2.41      1.77 o 
  -1   6  13       40.87       46.35      4.00 o 
   0   6  13      312.61      284.00      6.60 o 
   1   6  13       47.26       47.91      3.18 o 
   2   6  13       52.73       42.30      4.45 o 
   3   6  13      133.12      141.12      8.42 o 
   4   6  13       17.97       23.19      3.90 o 
   5   6  13       15.08       16.84      3.80 o 
   6   6  13      214.32      236.28     13.07 o 
   7   6  13       82.77       96.84      6.61 o 
  -9   7  13        2.77        8.24      2.91 o 
  -8   7  13       13.06       11.99      3.36 o 
  -7   7  13        0.61        4.59      3.22 o 
  -6   7  13       94.26       95.11      5.63 o 
  -5   7  13        6.09       10.84      2.25 o 
  -4   7  13       39.57       42.68      2.84 o 
  -3   7  13        7.16        9.01      3.53 o 
  -2   7  13       91.82      100.71      7.16 o 
  -1   7  13       17.73       14.05      3.43 o 
   0   7  13       25.78       17.07      3.60 o 
   1   7  13        2.05        5.59      2.72 o 
   2   7  13       14.11       13.88      5.45 o 
   3   7  13       14.85       17.22      4.23 o 
   4   7  13       42.03       35.38      5.63 o 
   5   7  13       97.36       95.87      6.47 o 
  -5   8  13       13.42        7.41      3.71 o 
  -4   8  13        2.99        1.26      3.29 o 
  -3   8  13        1.24       -1.47      1.74 o 
  -2   8  13        6.42       10.32      2.44 o 
  -1   8  13        3.05        4.78      2.91 o 
   0   8  13        2.16        1.43      2.77 o 
   1   8  13        1.01        0.84      2.51 o 
 -14   0  14      166.69      159.74     11.46 o 
 -12   0  14       62.21       66.20      7.69 o 
 -10   0  14       65.06       59.77      3.61 o 
  -8   0  14      101.34      127.43      4.72 o 
  -6   0  14       50.50       39.62      2.82 o 
  -4   0  14        4.13        3.50      1.68 o 
  -2   0  14      320.75      379.17     10.42 o 
   0   0  14      325.78      301.93     10.00 o 
   2   0  14      606.22      612.10     15.17 o 
   4   0  14      161.83      136.70      5.04 o 
   6   0  14       80.05       77.92      4.41 o 
   8   0  14        2.03        4.96      3.43 o 
  10   0  14       39.48       46.28      6.50 o 
 -15   1  14        4.95        8.81      5.45 o 
 -14   1  14        0.08        0.56      4.33 o 
 -13   1  14        4.64        4.12      2.95 o 
 -12   1  14       33.90       52.99      3.71 o 
 -11   1  14        0.19        0.75      1.52 o 
 -10   1  14       75.00       70.99      3.40 o 
  -9   1  14      162.46      152.67      5.10 o 
  -8   1  14       38.78       39.85      2.26 o 
  -7   1  14      105.60      105.08      4.04 o 
  -6   1  14      240.84      231.77      4.83 o 
  -5   1  14      185.15      158.45      3.98 o 
  -4   1  14      420.01      374.59      5.45 o 
  -3   1  14       97.42       92.25      3.24 o 
  -2   1  14      633.37      624.34     10.11 o 
  -1   1  14       63.31       61.61      4.75 o 
   0   1  14      649.16      663.47     10.63 o 
   1   1  14        0.38        3.51      3.11 o 
   2   1  14       33.54       28.94      3.81 o 
   3   1  14      498.06      468.05      7.37 o 
   4   1  14      201.48      220.97      5.14 o 
   5   1  14      198.79      186.29      4.35 o 
   6   1  14       43.78       42.90      2.93 o 
   7   1  14        0.30        1.44      1.25 o 
   8   1  14        1.10        0.94      2.06 o 
   9   1  14        9.06        6.60      2.90 o 
  10   1  14        0.85        1.87      3.36 o 
  11   1  14       20.31       21.65      4.96 o 
 -15   2  14       16.00       16.57      6.22 o 
 -14   2  14       61.46       71.44      8.95 o 
 -13   2  14        1.29        0.33      2.02 o 
 -12   2  14        8.01        8.46      2.45 o 
 -11   2  14       11.40        9.95      2.40 o 
 -10   2  14      106.24      124.20      5.17 o 
  -9   2  14       25.10       24.85      2.51 o 
  -8   2  14       76.71       76.32      3.06 o 
  -7   2  14       34.46       36.81      2.99 o 
  -6   2  14       81.36       80.97      3.92 o 
  -5   2  14       48.35       54.10      2.64 o 
  -4   2  14        4.06        3.88      1.26 o 
  -3   2  14       60.90       71.49      4.44 o 
  -2   2  14        7.60       15.91      3.06 o 
  -1   2  14      413.43      399.99     11.42 o 
   0   2  14       66.60       68.70      3.47 o 
   1   2  14       55.08       57.37      3.19 o 
   2   2  14      223.92      205.57      9.58 o 
   3   2  14      199.66      230.00      6.18 o 
   4   2  14       27.59       27.09      2.27 o 
   5   2  14       72.30       69.56      3.23 o 
   6   2  14        1.77        3.39      1.74 o 
   7   2  14      454.73      452.54      8.83 o 
   8   2  14       12.14        8.79      2.11 o 
   9   2  14       33.68       35.77      4.13 o 
  10   2  14        0.74        2.51      2.50 o 
  11   2  14       72.05       83.61      6.20 o 
 -14   3  14        6.64        6.16      2.62 o 
 -13   3  14       28.08       28.10      3.64 o 
 -12   3  14       70.23       81.95      5.91 o 
 -11   3  14       23.03       17.63      3.98 o 
 -10   3  14      122.37      122.94      5.45 o 
  -9   3  14       88.19       79.63      4.37 o 
  -8   3  14       65.61       66.94      2.95 o 
  -7   3  14      113.78      120.73      3.86 o 
  -6   3  14      125.86      147.61      4.20 o 
  -5   3  14      282.20      287.48      5.88 o 
  -4   3  14       78.58       78.80      4.69 o 
  -3   3  14      337.48      323.79      6.82 o 
  -2   3  14     1666.47     1589.72     15.93 o 
  -1   3  14      149.27      154.39      4.32 o 
   0   3  14       12.93       12.10      1.66 o 
   1   3  14        0.92        3.38      1.39 o 
   2   3  14       40.62       34.16      2.39 o 
   3   3  14        2.10        1.66      1.48 o 
   4   3  14        0.91        2.42      1.36 o 
   5   3  14       38.12       29.63      3.73 o 
   6   3  14       15.48       15.93      3.11 o 
   7   3  14        3.33       -0.22      1.90 o 
   8   3  14        2.44        3.45      3.11 o 
   9   3  14        1.95        2.63      2.45 o 
  10   3  14        0.01       -0.03      3.18 o 
 -13   4  14        4.59        6.09      2.60 o 
 -12   4  14        3.86        7.90      6.26 o 
 -11   4  14       19.56       28.30      3.58 o 
 -10   4  14        2.45        1.37      2.45 o 
  -9   4  14       14.67       11.14      2.49 o 
  -8   4  14       52.00       48.10      4.79 o 
  -7   4  14      135.42      125.49      4.15 o 
  -6   4  14      220.35      217.46      6.74 o 
  -5   4  14       61.14       57.36      3.04 o 
  -4   4  14       25.31       24.51      2.19 o 
  -3   4  14       84.77       94.48      3.63 o 
  -2   4  14      480.22      476.68      8.38 o 
  -1   4  14     1111.82     1066.01     13.55 o 
   0   4  14       19.03       16.90      1.90 o 
   1   4  14      454.78      480.15     11.43 o 
   2   4  14       35.53       45.92      2.83 o 
   3   4  14       87.35       94.81      3.66 o 
   4   4  14      135.01      120.87      6.34 o 
   5   4  14        0.55       -2.21      2.01 o 
   6   4  14      254.10      275.73      9.43 o 
   7   4  14       24.87       23.69      5.94 o 
   8   4  14       76.91       96.02      6.19 o 
   9   4  14       30.56       40.12      4.66 o 
 -12   5  14       29.58       34.46      5.17 o 
 -11   5  14        0.40       -1.32      2.62 o 
 -10   5  14        0.32       -1.99      1.71 o 
  -9   5  14       55.40       60.72      4.42 o 
  -8   5  14        3.20        2.41      2.06 o 
  -7   5  14       12.22       14.68      5.14 o 
  -6   5  14       28.41       28.00      3.76 o 
  -5   5  14      210.81      196.89      5.39 o 
  -4   5  14       86.70       95.08      4.73 o 
  -3   5  14      180.85      180.24      5.03 o 
  -2   5  14     1180.41     1087.87     13.24 o 
  -1   5  14      569.02      597.19      9.48 o 
   0   5  14        4.88       11.83      2.03 o 
   1   5  14      171.63      161.96      4.85 o 
   2   5  14        0.02       -0.81      1.29 o 
   3   5  14       19.56       16.73      3.37 o 
   4   5  14       76.46      106.47      6.19 o 
   5   5  14       92.49       98.23     10.21 o 
   6   5  14        0.08        0.23      3.32 o 
   7   5  14       32.32       40.69      8.95 o 
   8   5  14       25.77       31.60      4.56 o 
 -11   6  14        7.37        7.59      2.67 o 
 -10   6  14        8.20       11.47      3.08 o 
  -9   6  14        4.29        2.21      2.59 o 
  -8   6  14        1.31        1.46      2.13 o 
  -7   6  14       86.31       95.96      8.46 o 
  -6   6  14       62.75       60.72      4.68 o 
  -5   6  14        6.73        9.63      1.78 o 
  -4   6  14       70.56       68.81      3.27 o 
  -3   6  14       17.23       20.01      2.12 o 
  -2   6  14       18.36       18.55      2.84 o 
  -1   6  14      658.16      685.73     10.74 o 
   0   6  14        1.59        0.47      1.54 o 
   1   6  14       33.59       33.17      4.05 o 
   2   6  14        1.33        0.55      2.25 o 
   3   6  14       65.41       64.19      5.40 o 
   4   6  14       27.43       28.37      8.04 o 
   5   6  14       97.86      101.82      6.70 o 
   6   6  14        5.17        8.29      3.18 o 
  -8   7  14        1.65        1.02      2.43 o 
  -7   7  14        3.11        0.95      2.21 o 
  -6   7  14        7.38        8.51      3.95 o 
  -5   7  14        6.53        4.93      2.02 o 
  -4   7  14       10.76       14.62      2.13 o 
  -3   7  14        2.05        3.80      1.97 o 
  -2   7  14      151.20      130.82      5.12 o 
  -1   7  14       38.92       38.73      5.37 o 
   0   7  14       62.36       80.95      6.03 o 
   1   7  14        0.34       -1.93      2.29 o 
   2   7  14        0.00       -3.04      2.03 o 
   3   7  14        0.49       -1.91      2.59 o 
   4   7  14       46.85       53.97      5.61 o 
  -3   8  14        0.95       -2.00      2.48 o 
  -2   8  14        1.33        1.65      2.00 o 
 -15   0  15       42.11       30.83      6.85 o 
 -13   0  15        0.80       -0.21      3.64 o 
 -11   0  15       28.02       22.46      2.68 o 
  -9   0  15        2.31        6.87      2.20 o 
  -7   0  15       57.71       48.06      4.26 o 
  -5   0  15      168.35      178.61      6.99 o 
  -3   0  15      480.70      430.97     11.32 o 
  -1   0  15     1053.10     1000.71     20.27 o 
   1   0  15      316.15      275.92     10.00 o 
   3   0  15        3.06        0.76      1.33 o 
   5   0  15     1207.85     1180.01     16.86 o 
   7   0  15      362.47      376.45     13.91 o 
   9   0  15       46.65       30.41      5.31 o 
 -15   1  15        0.01       -4.12      4.47 o 
 -14   1  15        0.08        2.77      2.94 o 
 -13   1  15        2.43        0.01      3.04 o 
 -12   1  15        2.30        5.21      2.07 o 
 -11   1  15       18.25       20.84      2.41 o 
 -10   1  15        0.02       -0.91      1.03 o 
  -9   1  15       21.61       24.44      1.98 o 
  -8   1  15        0.97        1.50      1.77 o 
  -7   1  15       10.05       15.98      1.71 o 
  -6   1  15        4.75        4.50      1.46 o 
  -5   1  15       45.35       43.88      2.41 o 
  -4   1  15      113.70      106.85      3.05 o 
  -3   1  15       42.27       36.51      2.76 o 
  -2   1  15      520.15      511.82      9.25 o 
  -1   1  15       25.93       31.02      2.59 o 
   0   1  15       99.50      114.00      4.44 o 
   1   1  15      404.19      408.21      8.49 o 
   2   1  15       87.81       90.55      4.14 o 
   3   1  15      170.74      165.68      8.32 o 
   4   1  15      134.70      132.37      5.42 o 
   5   1  15        5.28        1.82      1.30 o 
   6   1  15      223.29      224.42      5.23 o 
   7   1  15        2.76        3.59      1.66 o 
   8   1  15        1.11        3.91      2.37 o 
   9   1  15       71.90       71.00      5.31 o 
  10   1  15        0.35        0.84      2.52 o 
 -15   2  15       16.55       17.48      6.57 o 
 -14   2  15        8.25       13.07      5.80 o 
 -13   2  15        0.64        3.73      2.26 o 
 -12   2  15        8.19       10.91      2.57 o 
 -11   2  15        1.41        0.25      1.88 o 
 -10   2  15        7.88        8.05      2.52 o 
  -9   2  15        7.81        1.72      1.26 o 
  -8   2  15       13.57       14.29      1.74 o 
  -7   2  15       85.65       84.70      3.27 o 
  -6   2  15        0.92       -0.85      1.58 o 
  -5   2  15       56.78       63.14      2.86 o 
  -4   2  15       44.52       45.11      2.65 o 
  -3   2  15      420.55      442.75      7.44 o 
  -2   2  15      484.80      506.74      9.23 o 
  -1   2  15      229.64      241.05      6.28 o 
   0   2  15      837.52      823.92     13.53 o 
   1   2  15       65.48       67.06      5.73 o 
   2   2  15       87.53       87.66      3.98 o 
   3   2  15        0.34        0.75      1.36 o 
   4   2  15        3.91       13.09      1.96 o 
   5   2  15      646.92      603.10      9.98 o 
   6   2  15       23.62       25.49      5.38 o 
   7   2  15      151.83      144.30      6.52 o 
   8   2  15        9.10        8.92      2.67 o 
   9   2  15       23.96       27.81      6.64 o 
  10   2  15        2.35        1.65      3.29 o 
 -14   3  15        0.53        3.26      2.33 o 
 -13   3  15       45.01       48.27      7.58 o 
 -12   3  15       40.39       30.93      6.01 o 
 -11   3  15       21.07       18.50      2.96 o 
 -10   3  15      128.08      134.23      6.71 o 
  -9   3  15      105.93      102.43      4.97 o 
  -8   3  15       91.92       82.87      3.47 o 
  -7   3  15      160.11      142.64      4.30 o 
  -6   3  15      119.47      112.45      3.83 o 
  -5   3  15        7.89       10.33      1.62 o 
  -4   3  15       12.74       13.08      2.21 o 
  -3   3  15       64.48       68.21      4.57 o 
  -2   3  15      270.17      270.90      5.86 o 
  -1   3  15      194.01      185.47      4.81 o 
   0   3  15       21.02       17.60      2.25 o 
   1   3  15       43.60       36.47     10.14 o 
   2   3  15       58.41       61.65      3.46 o 
   3   3  15       86.33       83.63      4.29 o 
   4   3  15       68.57       59.49      3.19 o 
   5   3  15       14.38       15.06      3.14 o 
   6   3  15       58.17       64.30      8.00 o 
   7   3  15       17.17       17.27      3.40 o 
   8   3  15      100.16       88.98      5.81 o 
   9   3  15       44.98       42.31      5.52 o 
 -13   4  15        7.77        2.66      4.86 o 
 -12   4  15        0.47        5.04      4.05 o 
 -11   4  15        1.74       -1.08      1.77 o 
 -10   4  15        0.02        0.08      1.81 o 
  -9   4  15       13.02       11.93      2.53 o 
  -8   4  15        3.83       -0.15      3.32 o 
  -7   4  15       51.93       41.06      4.42 o 
  -6   4  15      121.53      117.36      4.57 o 
  -5   4  15       17.71       14.55      1.97 o 
  -4   4  15      403.32      355.24      8.84 o 
  -3   4  15      831.35      797.05     17.30 o 
  -2   4  15       24.21       27.89      2.79 o 
  -1   4  15      588.34      523.27      8.42 o 
   0   4  15        4.60        3.67      3.67 o 
   1   4  15      236.54      228.01      5.66 o 
   2   4  15       21.87       21.96      2.17 o 
   3   4  15       37.73       35.82      4.05 o 
   4   4  15      588.97      570.76     13.84 o 
   5   4  15        0.16       -1.61      1.93 o 
   6   4  15        2.65        4.23      2.67 o 
   7   4  15       51.74       51.64      4.91 o 
   8   4  15       41.12       47.16      4.96 o 
 -12   5  15        0.07       -3.60      2.87 o 
 -11   5  15        6.73        4.43      2.48 o 
 -10   5  15      126.15      136.09      6.44 o 
  -9   5  15        2.69        1.98      3.71 o 
  -8   5  15       12.96        9.61      2.52 o 
  -7   5  15      179.61      162.30      6.46 o 
  -6   5  15        8.19        7.85      1.92 o 
  -5   5  15       31.83       29.58      2.61 o 
  -4   5  15       13.00        9.65      1.95 o 
  -3   5  15      106.89       98.83      4.06 o 
  -2   5  15       33.02       23.79      2.49 o 
  -1   5  15       28.05       28.88      2.63 o 
   0   5  15       16.23       14.96      2.17 o 
   1   5  15        0.01       -0.99      1.31 o 
   2   5  15        0.16       -2.23      2.03 o 
   3   5  15        2.29       -1.24      2.00 o 
   4   5  15       28.25       30.30      4.08 o 
   5   5  15       25.56       16.99      3.42 o 
   6   5  15       88.72      106.95      6.62 o 
   7   5  15        4.87        3.52      2.48 o 
 -10   6  15        0.01       -2.00      1.85 o 
  -9   6  15        7.38       10.31      2.94 o 
  -8   6  15       30.91       37.64      7.69 o 
  -7   6  15       43.56       38.00      4.01 o 
  -6   6  15        0.22       -1.08      3.46 o 
  -5   6  15       33.47       34.86      2.90 o 
  -4   6  15       26.48       24.83      2.34 o 
  -3   6  15      147.63      149.34      4.47 o 
  -2   6  15        0.27       -0.19      1.66 o 
  -1   6  15        5.42        6.96      2.48 o 
   0   6  15       26.48       28.03      2.68 o 
   1   6  15        0.00       -0.22      2.22 o 
   2   6  15        1.47        3.81      2.67 o 
   3   6  15        5.45        5.25      2.81 o 
   4   6  15       82.89       67.80      6.22 o 
   5   6  15       11.69       10.37      3.45 o 
   6   6  15       93.37      110.86      7.16 o 
  -8   7  15       20.00       23.31      3.66 o 
  -7   7  15        7.19        5.01      2.50 o 
  -6   7  15        0.00        2.01      2.25 o 
  -5   7  15        4.45        4.06      1.89 o 
  -4   7  15       15.73       10.27      2.38 o 
  -3   7  15       34.03       32.91      3.11 o 
  -2   7  15        9.67       12.10      2.54 o 
  -1   7  15       12.60       13.71      2.56 o 
   0   7  15        6.62        1.05      2.45 o 
   1   7  15        1.19       -0.38      5.35 o 
   2   7  15       21.90       26.61      4.31 o 
   3   7  15        6.98       11.09      3.39 o 
 -14   0  16        3.75       -0.49      4.26 o 
 -12   0  16       66.97       48.03      7.27 o 
 -10   0  16      208.68      192.10      8.28 o 
  -8   0  16       90.55       98.76      8.70 o 
  -6   0  16      908.64      908.57     17.83 o 
  -4   0  16      147.05      144.43      6.71 o 
  -2   0  16     3893.09     3785.50     50.19 o 
   0   0  16        9.24       11.05      2.80 o 
   2   0  16       84.11       67.39      5.38 o 
   4   0  16      381.70      329.66      8.20 o 
   6   0  16       31.81       32.30      3.30 o 
   8   0  16       58.39       73.54      7.27 o 
  10   0  16      192.46      203.78     12.16 o 
 -15   1  16       12.72       20.97      6.64 o 
 -14   1  16       25.76       31.86      4.91 o 
 -13   1  16       17.02       20.48      4.33 o 
 -12   1  16      116.90      126.67      4.82 o 
 -11   1  16       10.67       10.63      2.33 o 
 -10   1  16       21.44       20.80      2.03 o 
  -9   1  16      368.39      327.73      6.32 o 
  -8   1  16       82.99       79.48      3.17 o 
  -7   1  16      136.27      138.98      5.27 o 
  -6   1  16        3.87        3.82      1.22 o 
  -5   1  16       66.65       72.05      3.04 o 
  -4   1  16       47.92       45.49      2.88 o 
  -3   1  16     2039.31     1976.80     22.12 o 
  -2   1  16        0.81        0.06      1.54 o 
  -1   1  16        4.16        6.60      1.80 o 
   0   1  16       62.36       74.70      3.74 o 
   1   1  16      108.12      100.38      4.39 o 
   2   1  16       30.91       32.26      2.85 o 
   3   1  16      966.16      807.84     19.85 o 
   4   1  16      192.82      173.37      8.95 o 
   5   1  16       84.56       94.05      3.92 o 
   6   1  16       25.09       26.81      2.74 o 
   7   1  16        1.85        3.18      2.97 o 
   8   1  16       36.32       31.04      3.98 o 
   9   1  16        9.55       12.55      3.24 o 
  10   1  16        0.58       -3.11      2.49 o 
 -14   2  16        0.00        1.26      4.68 o 
 -13   2  16       30.17       30.00      3.52 o 
 -12   2  16       16.38       14.95      2.87 o 
 -11   2  16       96.04      118.95      6.26 o 
 -10   2  16       71.47       75.44      4.53 o 
  -9   2  16       62.84       69.40      3.18 o 
  -8   2  16       10.28        6.62      1.43 o 
  -7   2  16       58.43       55.92      2.76 o 
  -6   2  16       44.42       44.09      2.51 o 
  -5   2  16        2.62        5.88      2.21 o 
  -4   2  16       15.97       13.72      2.15 o 
  -3   2  16      243.35      244.33      5.66 o 
  -2   2  16     1165.96     1137.29     21.11 o 
  -1   2  16      946.09      882.96     32.09 o 
   0   2  16      391.15      379.12      8.81 o 
   1   2  16       98.54      100.85      4.35 o 
   2   2  16      145.45      123.36      4.89 o 
   3   2  16      175.89      177.53      5.83 o 
   4   2  16      504.94      488.07      8.58 o 
   5   2  16       28.79       29.90      4.02 o 
   6   2  16        1.46       -2.81      3.15 o 
   7   2  16       94.79      100.91      5.80 o 
   8   2  16        6.29        3.80      2.14 o 
   9   2  16       19.60       31.67      6.01 o 
 -14   3  16        2.38       -0.04      2.37 o 
 -13   3  16      129.67      130.38      9.19 o 
 -12   3  16       53.99       58.67      7.03 o 
 -11   3  16       58.61       57.63      4.39 o 
 -10   3  16       21.79       13.75      2.76 o 
  -9   3  16      147.77      126.72      5.56 o 
  -8   3  16      313.42      290.56      6.09 o 
  -7   3  16        3.69        2.42      1.11 o 
  -6   3  16      173.10      162.64      5.91 o 
  -5   3  16        0.22        0.70      1.30 o 
  -4   3  16        1.79        2.25      1.54 o 
  -3   3  16       83.62       71.32      3.37 o 
  -2   3  16      253.67      247.23      5.81 o 
  -1   3  16       52.08       53.75      2.98 o 
   0   3  16        3.97       10.77      3.50 o 
   1   3  16       76.98       74.98      3.81 o 
   2   3  16      140.56      138.50      5.12 o 
   3   3  16      386.92      348.86      7.13 o 
   4   3  16       39.38       40.44      4.51 o 
   5   3  16        0.58       -1.63      2.59 o 
   6   3  16        0.00       -1.29      1.86 o 
   7   3  16        2.65        4.99      2.53 o 
   8   3  16       67.28       72.18      5.61 o 
   9   3  16        7.37       24.47      5.45 o 
 -13   4  16       78.15       84.30      5.64 o 
 -12   4  16        0.07       -1.51      1.96 o 
 -11   4  16       14.39       21.26      3.32 o 
 -10   4  16        2.64        2.68      2.02 o 
  -9   4  16       86.02       92.92      9.65 o 
  -8   4  16        0.01       -0.77      1.22 o 
  -7   4  16       11.26        8.91      1.78 o 
  -6   4  16       49.60       52.56      3.13 o 
  -5   4  16        4.49        3.21      1.52 o 
  -4   4  16      220.91      220.37      5.62 o 
  -3   4  16       83.47       80.87      3.65 o 
  -2   4  16       17.50       18.39      2.17 o 
  -1   4  16      406.14      384.78      7.38 o 
   0   4  16      136.79      144.50     10.56 o 
   1   4  16      539.48      558.49      9.44 o 
   2   4  16        4.20        7.81      1.84 o 
   3   4  16        5.06        8.32      3.04 o 
   4   4  16       23.37       19.94      3.53 o 
   5   4  16       22.60       10.58      5.38 o 
   6   4  16       30.25       43.69      4.64 o 
   7   4  16        3.14        0.82      3.22 o 
   8   4  16       26.57       38.17      4.77 o 
 -11   5  16       41.29       37.42      7.76 o 
 -10   5  16        5.54        4.68      3.25 o 
  -9   5  16       55.78       43.55      4.02 o 
  -8   5  16       11.55        5.58      5.00 o 
  -7   5  16       27.44       31.33      3.25 o 
  -6   5  16       33.52       26.90      3.22 o 
  -5   5  16        1.38        1.56      1.55 o 
  -4   5  16       61.64       66.57      3.50 o 
  -3   5  16       30.69       23.43      2.49 o 
  -2   5  16       19.81       19.54      2.28 o 
  -1   5  16       36.71       35.64      2.86 o 
   0   5  16       11.06       14.26      2.13 o 
   1   5  16       61.71       61.50      3.54 o 
   2   5  16        0.25        0.91      2.31 o 
   3   5  16        1.64       -0.64      2.06 o 
   4   5  16        1.43        1.68      4.02 o 
   5   5  16       20.20       27.62      4.23 o 
   6   5  16        4.78        5.26      2.97 o 
 -10   6  16        2.22        0.85      2.22 o 
  -9   6  16       11.06        8.88      2.74 o 
  -8   6  16        1.93        2.87      2.48 o 
  -7   6  16        5.80        3.92      3.08 o 
  -6   6  16       65.77       74.51      5.10 o 
  -5   6  16       18.01       20.52      2.65 o 
  -4   6  16        3.69        2.40      1.62 o 
  -3   6  16       26.87       31.08      2.97 o 
  -2   6  16        0.33        0.42      1.67 o 
  -1   6  16       14.60       11.37      2.24 o 
   0   6  16        4.05        7.20      2.03 o 
   1   6  16        0.99       -1.04      2.27 o 
   2   6  16        4.11        5.23      2.92 o 
   3   6  16        0.09       -1.12      3.18 o 
   4   6  16       40.15       42.04      6.12 o 
   5   6  16       66.04       57.65      5.74 o 
  -6   7  16        1.36        1.51      1.98 o 
  -5   7  16        1.88        0.50      1.77 o 
  -4   7  16       10.47       11.42      2.42 o 
  -3   7  16        7.86        7.76      2.19 o 
  -2   7  16        0.11        1.06      2.34 o 
  -1   7  16       48.98       57.51      3.94 o 
   0   7  16        0.26        1.35      2.76 o 
   1   7  16        4.32        6.09      4.65 o 
 -13   0  17       25.33       28.94      6.50 o 
 -11   0  17       18.34       15.06      4.44 o 
  -9   0  17      151.23      159.35      5.91 o 
  -7   0  17       58.53       61.38      4.54 o 
  -5   0  17      268.27      268.58      9.30 o 
  -3   0  17      603.38      559.18     14.12 o 
   1   0  17       12.95        9.23      2.87 o 
   3   0  17      559.38      493.89     14.82 o 
   5   0  17      351.95      374.63     13.07 o 
   7   0  17       50.30       47.26      5.94 o 
   9   0  17      481.00      529.40     18.66 o 
 -14   1  17        3.97       10.70      5.94 o 
 -13   1  17        0.01       -4.33      3.64 o 
 -12   1  17       41.81       45.18      3.68 o 
 -11   1  17        0.03        1.77      1.83 o 
 -10   1  17       31.01       37.53      2.53 o 
  -9   1  17       13.02       14.33      1.84 o 
  -8   1  17       34.41       33.67      2.33 o 
  -7   1  17        7.22        4.28      1.31 o 
  -6   1  17       76.23       80.14      3.55 o 
  -5   1  17        0.06       -1.46      1.42 o 
  -4   1  17      743.94      764.28     11.88 o 
  -3   1  17       50.49       47.52      6.26 o 
  -2   1  17      144.29      142.37      5.23 o 
  -1   1  17        0.82        1.58      1.50 o 
   0   1  17       85.74       88.20      4.16 o 
   1   1  17      217.98      211.76      6.38 o 
   2   1  17        1.33        0.11      2.69 o 
   3   1  17        2.18        4.86      1.85 o 
   4   1  17       32.24       24.74      2.90 o 
   5   1  17       67.57       55.11      3.32 o 
   6   1  17       53.45       53.48      3.51 o 
   7   1  17       34.81       34.81      3.73 o 
   8   1  17       88.99       94.72      8.46 o 
   9   1  17        7.98       18.60      5.52 o 
 -14   2  17        0.00       -3.01      4.82 o 
 -13   2  17       46.48       51.27      4.28 o 
 -12   2  17       38.28       42.58      4.00 o 
 -11   2  17       21.74       15.10      2.92 o 
 -10   2  17       35.29       31.46      3.31 o 
  -9   2  17       43.59       38.62      2.61 o 
  -8   2  17      101.99       96.77      3.60 o 
  -7   2  17       81.29       64.57      3.06 o 
  -6   2  17        0.49        1.72      1.54 o 
  -5   2  17        0.15        0.20      1.18 o 
  -4   2  17      181.96      183.96      6.50 o 
  -3   2  17     2405.47     2375.00     32.92 o 
  -2   2  17      188.40      194.24      7.72 o 
  -1   2  17      182.23      179.98      5.89 o 
   0   2  17       21.21       26.45      2.74 o 
   1   2  17      111.39      104.24      4.54 o 
   2   2  17      233.13      214.70      6.47 o 
   3   2  17      400.69      375.19      8.77 o 
   4   2  17      162.48      167.73      5.19 o 
   5   2  17        0.12        1.54      1.92 o 
   6   2  17       14.90       22.82      3.55 o 
   7   2  17      210.70      226.83      8.43 o 
   8   2  17        2.37        1.89      3.29 o 
   9   2  17      409.12      468.58     18.18 o 
 -13   3  17        1.54        1.59      2.19 o 
 -12   3  17       21.61       17.06      3.16 o 
 -11   3  17        8.85        8.09      2.40 o 
 -10   3  17        4.45        4.80      4.30 o 
  -9   3  17       34.80       40.98      6.57 o 
  -8   3  17        0.30        0.28      1.58 o 
  -7   3  17        6.33        9.67      1.48 o 
  -6   3  17       18.49       13.10      2.23 o 
  -5   3  17      128.59      128.38      4.37 o 
  -4   3  17      538.89      528.44     16.84 o 
  -3   3  17        0.75        0.74      1.62 o 
  -2   3  17      322.59      323.11      6.80 o 
  -1   3  17      113.07      117.96      4.90 o 
   0   3  17        9.83       14.72      2.35 o 
   1   3  17        7.98        9.79      2.06 o 
   2   3  17       28.18       30.05      2.97 o 
   3   3  17        4.12        3.45      1.64 o 
   4   3  17       38.54       35.85      4.22 o 
   5   3  17        1.33       -0.70      1.79 o 
   6   3  17       17.69       24.50      7.03 o 
   7   3  17        1.52        3.91      6.12 o 
   8   3  17        8.43        8.33      4.12 o 
 -12   4  17        6.79       13.18      3.23 o 
 -11   4  17        0.21        4.72      2.21 o 
 -10   4  17       10.01        7.03      3.50 o 
  -9   4  17        0.18       -1.06      1.73 o 
  -8   4  17       46.43       49.43      3.12 o 
  -7   4  17       36.72       35.33      2.75 o 
  -6   4  17       65.88       63.48      4.14 o 
  -5   4  17        1.95       -1.67      2.06 o 
  -4   4  17        0.73        1.17      3.04 o 
  -3   4  17      356.21      364.69      7.41 o 
  -2   4  17       94.27       89.26      3.75 o 
  -1   4  17      200.34      178.38      5.88 o 
   0   4  17        7.83        6.76      2.10 o 
   1   4  17       33.64       22.67      4.12 o 
   2   4  17       25.20       20.95      3.93 o 
   3   4  17        0.22       -0.63      3.18 o 
   4   4  17       10.66       20.05      3.59 o 
   5   4  17       74.88       70.71      5.33 o 
   6   4  17       18.71       24.66      4.01 o 
   7   4  17       10.88       11.70      3.42 o 
 -11   5  17        4.55        2.97      2.33 o 
 -10   5  17       14.82       16.21      3.10 o 
  -9   5  17        6.32        6.02      4.23 o 
  -8   5  17        3.81        1.96      2.62 o 
  -7   5  17       31.86       27.36      2.66 o 
  -6   5  17        1.28        1.64      1.68 o 
  -5   5  17        0.79       -0.09      1.55 o 
  -4   5  17       10.42       12.47      2.23 o 
  -3   5  17       11.67        7.65      1.98 o 
  -2   5  17       52.27       54.94      3.87 o 
  -1   5  17        6.50       11.36      2.09 o 
   0   5  17       48.63       46.65      4.35 o 
   1   5  17        0.07        1.68      1.59 o 
   2   5  17       27.99       30.66      5.87 o 
   3   5  17       28.62       31.06      4.35 o 
   4   5  17        6.35        6.23      2.73 o 
   5   5  17       29.08       32.89      4.66 o 
   6   5  17       39.58       36.29      4.78 o 
  -9   6  17       21.16       21.70      3.41 o 
  -8   6  17        6.12        3.50      2.59 o 
  -7   6  17        1.62        2.50      2.38 o 
  -6   6  17        3.56        8.66      3.15 o 
  -5   6  17        1.99        1.39      2.39 o 
  -4   6  17       19.01       14.27      2.17 o 
  -3   6  17       10.36       10.11      2.31 o 
  -2   6  17       59.22       55.41      3.61 o 
  -1   6  17        0.02       -2.05      1.56 o 
   0   6  17       41.62       42.83      3.29 o 
   1   6  17       13.79       14.91      3.60 o 
   2   6  17       45.50       57.27      5.44 o 
   3   6  17       18.50       17.20      4.16 o 
  -5   7  17        0.05       -0.40      2.20 o 
  -4   7  17        0.96       -0.32      1.83 o 
  -3   7  17        2.97        1.59      1.91 o 
  -2   7  17       12.95       15.28      2.81 o 
  -1   7  17       23.01       22.55      3.00 o 
 -14   0  18       20.09       27.05      6.92 o 
 -12   0  18       30.69       40.13      7.27 o 
 -10   0  18       14.49        6.27      2.18 o 
  -8   0  18      283.37      260.82      9.16 o 
  -6   0  18       51.02       50.96      4.33 o 
  -4   0  18       76.45       90.95      6.08 o 
  -2   0  18      605.03      622.94     15.80 o 
   0   0  18       55.39       48.31      4.96 o 
   2   0  18      565.80      482.84     14.89 o 
   4   0  18       63.09       50.33      5.38 o 
 -14   1  18        0.27        0.21      4.82 o 
 -13   1  18        0.25       -0.98      4.47 o 
 -12   1  18        7.39        3.44      2.23 o 
 -11   1  18        1.80       -2.57      1.76 o 
 -10   1  18        0.77       -0.92      2.22 o 
  -9   1  18      343.03      315.90      6.57 o 
  -8   1  18        0.96        0.87      2.30 o 
  -7   1  18        0.04       -1.18      1.40 o 
  -6   1  18       20.51       18.39      2.04 o 
  -5   1  18        0.59        1.40      1.82 o 
  -4   1  18       56.47       51.86      3.98 o 
  -3   1  18      489.05      465.52      9.68 o 
  -2   1  18        0.01        1.54      1.66 o 
  -1   1  18      870.99      831.96     18.14 o 
   0   1  18       15.40       10.74      2.15 o 
   1   1  18      110.25       94.07      5.14 o 
   2   1  18        0.01       -1.09      1.42 o 
   3   1  18       56.66       41.39      3.56 o 
   4   1  18       30.28       32.29      3.38 o 
   5   1  18       10.13        5.37      1.78 o 
   6   1  18       11.36       16.71      4.12 o 
   7   1  18        8.22        8.53      4.12 o 
   8   1  18        2.53       -0.56      3.77 o 
 -13   2  18       11.67        9.91      3.57 o 
 -12   2  18       36.49       38.38      3.89 o 
 -11   2  18        5.76        4.35      2.97 o 
 -10   2  18      207.13      191.81     10.14 o 
  -9   2  18       54.69       61.54      4.40 o 
  -8   2  18       78.41       80.65      3.44 o 
  -7   2  18       11.32       10.02      1.72 o 
  -6   2  18       29.97       28.12      2.37 o 
  -5   2  18       34.49       37.84      2.77 o 
  -4   2  18      118.76      121.21      4.38 o 
  -3   2  18       13.73       14.35      7.45 o 
  -2   2  18       36.60       39.37      3.77 o 
  -1   2  18       83.70       96.20      4.57 o 
   0   2  18      324.26      328.12      8.12 o 
   1   2  18       23.59       32.31      3.13 o 
   2   2  18      252.35      245.19     12.20 o 
   3   2  18      206.64      211.26      6.99 o 
   4   2  18        0.28        0.31      1.42 o 
   5   2  18       21.66       24.31      3.64 o 
   6   2  18        2.08       -0.22      3.25 o 
   7   2  18        5.65        3.01      2.73 o 
   8   2  18        8.42        3.01      3.77 o 
 -13   3  18        4.16        1.39      2.41 o 
 -12   3  18        1.87        2.91      2.34 o 
 -11   3  18       44.89       46.18      4.24 o 
 -10   3  18        7.39        7.14      2.47 o 
  -9   3  18      120.23      105.21      5.30 o 
  -8   3  18       12.61       16.19      2.31 o 
  -7   3  18      156.93      141.44      4.54 o 
  -6   3  18       38.83       40.69      2.82 o 
  -5   3  18        4.48        1.20      1.49 o 
  -4   3  18        1.94        0.29      1.51 o 
  -3   3  18        2.32        0.98      1.73 o 
  -2   3  18       69.87       74.47      3.85 o 
  -1   3  18      191.91      172.12     10.28 o 
   0   3  18        7.13        6.33      1.85 o 
   1   3  18      217.86      246.27      8.91 o 
   2   3  18      396.69      376.84     21.32 o 
   3   3  18       13.55        6.32      1.89 o 
   4   3  18        0.01       -0.64      2.24 o 
   5   3  18        0.83        3.43      3.11 o 
   6   3  18       13.61       11.27      3.17 o 
   7   3  18       10.70       10.10      3.09 o 
 -12   4  18        0.16        1.49      2.83 o 
 -11   4  18       25.70       34.47      7.90 o 
 -10   4  18      156.63      158.28      7.93 o 
  -9   4  18        0.11       -1.37      1.69 o 
  -8   4  18        0.35       -1.03      2.69 o 
  -7   4  18        0.76       -1.75      1.16 o 
  -6   4  18        6.49        3.81      2.32 o 
  -5   4  18       93.83       84.44      3.90 o 
  -4   4  18       61.93       71.24      3.70 o 
  -3   4  18       88.64       90.98      3.99 o 
  -2   4  18       18.78       25.93      3.71 o 
  -1   4  18       26.51       21.41      2.84 o 
   0   4  18        6.64        9.58      2.31 o 
   1   4  18        5.80        8.43      2.25 o 
   2   4  18       75.57       74.25      4.32 o 
   3   4  18      184.23      182.10      8.11 o 
   4   4  18        5.67       14.58      3.55 o 
   5   4  18       13.85        9.32      3.16 o 
   6   4  18       14.13        7.31      4.05 o 
 -10   5  18        7.18       10.52      2.87 o 
  -9   5  18        4.27        1.84      2.11 o 
  -8   5  18       27.58       24.55      6.19 o 
  -7   5  18       15.41       14.40      3.82 o 
  -6   5  18       10.23       15.64      2.43 o 
  -5   5  18       58.18       48.77      4.21 o 
  -4   5  18        4.93        4.54      1.83 o 
  -3   5  18       21.15       14.35      2.27 o 
  -2   5  18        1.73        2.13      1.97 o 
  -1   5  18        0.50        0.45      1.55 o 
   0   5  18       14.51       15.14      2.29 o 
   1   5  18        0.72       -0.83      2.28 o 
   2   5  18       47.05       38.58      4.56 o 
   3   5  18       20.09       18.66      3.71 o 
   4   5  18        4.56       10.12      4.09 o 
   5   5  18       12.62        7.70      2.83 o 
  -8   6  18        0.20        1.56      2.45 o 
  -7   6  18        1.57        0.68      2.23 o 
  -6   6  18        4.77        2.70      1.92 o 
  -5   6  18        1.31       -0.79      1.60 o 
  -4   6  18        1.95        1.46      1.87 o 
  -3   6  18       41.52       48.22      3.57 o 
  -2   6  18       22.26       16.55      2.71 o 
  -1   6  18       36.41       44.73      3.53 o 
   0   6  18        0.76        5.72      2.04 o 
   1   6  18        2.39        2.36      2.69 o 
   2   6  18        6.43        8.18      3.31 o 
 -13   0  19        2.08        4.82      5.10 o 
 -11   0  19       44.94       43.75      3.84 o 
  -9   0  19        3.56        3.43      2.38 o 
  -7   0  19       43.81       34.81      4.05 o 
  -5   0  19       62.26       70.19      5.38 o 
  -3   0  19     7783.49     7689.69     92.21 o 
   1   0  19      387.24      377.98     13.28 o 
   3   0  19        5.93        0.77      2.38 o 
   5   0  19      108.11      105.00      7.41 o 
 -13   1  19        1.02        1.96      4.96 o 
 -12   1  19       61.98       55.41      4.35 o 
 -11   1  19        3.38        4.67      2.31 o 
 -10   1  19        0.65       -0.35      1.36 o 
  -9   1  19       24.22       29.59      2.82 o 
  -8   1  19        0.19       -1.30      1.19 o 
  -7   1  19       15.24       15.52      2.05 o 
  -6   1  19       46.47       49.07      3.21 o 
  -5   1  19        0.32        0.77      1.82 o 
  -4   1  19      142.17      138.68     13.70 o 
  -3   1  19       38.98       40.21      3.44 o 
  -2   1  19      219.79      223.13     15.13 o 
  -1   1  19        6.25       13.46      2.40 o 
   0   1  19       96.24      100.44      4.79 o 
   1   1  19        0.10        3.67      1.73 o 
   2   1  19        2.79        3.88      3.53 o 
   3   1  19        7.55        8.79      2.45 o 
   4   1  19        5.57        3.13      2.00 o 
   5   1  19        2.85        1.60      1.78 o 
   6   1  19       59.02       66.62      6.85 o 
 -13   2  19        3.26        0.88      2.24 o 
 -12   2  19       20.33       21.93      3.42 o 
 -11   2  19        0.60       -2.49      1.66 o 
 -10   2  19        2.04       -0.75      1.88 o 
  -9   2  19       12.43       15.77      2.07 o 
  -8   2  19       90.86      104.64      4.06 o 
  -7   2  19      114.45      100.44      3.91 o 
  -6   2  19       12.92       11.12      1.86 o 
  -5   2  19       38.21       41.36      2.48 o 
  -4   2  19      635.13      660.05     22.72 o 
  -3   2  19     2254.25     2147.02     26.04 o 
  -2   2  19       60.27       65.95      4.12 o 
  -1   2  19      452.54      446.59     25.20 o 
   0   2  19        5.84       10.90      2.29 o 
   1   2  19        2.91        4.70      2.34 o 
   2   2  19        2.15        0.70      1.58 o 
   3   2  19       72.13       65.58      5.14 o 
   4   2  19        3.18        2.77      1.61 o 
   5   2  19       14.88        9.81      2.89 o 
   6   2  19        1.12        1.78      2.24 o 
   7   2  19       11.71       15.56      4.05 o 
 -12   3  19       18.21       21.21      6.92 o 
 -11   3  19        1.73        4.22      2.40 o 
 -10   3  19       16.31       21.96      4.47 o 
  -9   3  19        0.01        2.36      1.94 o 
  -8   3  19        0.68        0.28      1.32 o 
  -7   3  19       52.97       62.18      3.34 o 
  -6   3  19       94.75       88.46      4.59 o 
  -5   3  19      150.77      155.99      5.07 o 
  -4   3  19      155.57      162.06      6.82 o 
  -3   3  19      199.05      207.69      5.78 o 
  -2   3  19       18.65       17.51      2.65 o 
  -1   3  19       35.90       46.94      6.29 o 
   0   3  19       43.05       47.05      4.40 o 
   1   3  19       73.38       65.94      4.21 o 
   2   3  19       31.90       31.12      3.24 o 
   3   3  19       31.99       30.75      2.87 o 
   4   3  19        5.92        5.30      3.50 o 
   5   3  19       32.45       41.10      4.66 o 
   6   3  19       10.04        5.56      3.36 o 
 -11   4  19       23.61       22.09      7.76 o 
 -10   4  19        1.29       -2.97      2.66 o 
  -9   4  19        0.27       -0.43      1.85 o 
  -8   4  19       26.41       23.35      4.33 o 
  -7   4  19       84.59       74.14      3.75 o 
  -6   4  19        0.17        0.57      1.57 o 
  -5   4  19        1.66        2.85      3.49 o 
  -4   4  19      584.63      575.33      9.93 o 
  -3   4  19      191.22      173.62      5.39 o 
  -2   4  19        2.47        7.25      1.99 o 
  -1   4  19        1.09        1.61      1.76 o 
   0   4  19       67.61       81.97      4.60 o 
   1   4  19        3.99        3.80      1.77 o 
   2   4  19        0.20       -1.10      1.36 o 
   3   4  19       27.09       31.27      4.58 o 
   4   4  19        0.03       -1.39      2.01 o 
   5   4  19        8.78       10.77      7.93 o 
  -9   5  19        0.08       -1.23      1.86 o 
  -8   5  19        1.28        1.13      2.18 o 
  -7   5  19        5.37        4.60      1.95 o 
  -6   5  19        4.84        8.14      2.25 o 
  -5   5  19       53.30       43.44      3.30 o 
  -4   5  19       28.50       25.44      2.73 o 
  -3   5  19       56.47       54.01      3.57 o 
  -2   5  19       90.42       97.86      5.91 o 
  -1   5  19        0.35        1.15      1.69 o 
   0   5  19        5.41        4.92      1.90 o 
   1   5  19        0.94        0.25      2.54 o 
   2   5  19        0.00        0.50      2.90 o 
   3   5  19       43.88       42.18      5.11 o 
  -6   6  19       17.23       21.45      3.26 o 
  -5   6  19        2.43        2.92      2.47 o 
  -4   6  19        2.47        0.33      2.52 o 
  -3   6  19       11.00       11.29      2.54 o 
  -2   6  19       75.32       90.71      4.64 o 
  -1   6  19        3.67        1.47      1.99 o 
   0   6  19        0.25        0.03      2.57 o 
 -12   0  20       10.31       11.23      4.86 o 
 -10   0  20      252.41      221.60      8.95 o 
  -8   0  20       58.87       59.63      4.89 o 
  -6   0  20       17.87       23.42      3.84 o 
  -4   0  20      420.20      401.26     12.79 o 
  -2   0  20        7.64        3.77      2.94 o 
   0   0  20       16.30       24.40      4.19 o 
   2   0  20       11.41       16.50      3.77 o 
   4   0  20        0.25       -1.89      1.89 o 
 -13   1  20       19.08       20.41      7.06 o 
 -12   1  20        0.70        2.87      2.14 o 
 -11   1  20       39.81       37.73      5.52 o 
 -10   1  20        0.55       -1.35      1.39 o 
  -9   1  20        8.50       14.07      2.10 o 
  -8   1  20        0.06       -0.26      2.40 o 
  -7   1  20        3.42        0.49      2.03 o 
  -6   1  20        7.65        8.41      1.97 o 
  -5   1  20      179.69      174.63      5.88 o 
  -4   1  20       48.56       49.98      5.31 o 
  -3   1  20       65.35       63.67      4.05 o 
  -2   1  20        8.60       10.14      2.40 o 
  -1   1  20        0.87        0.81      1.71 o 
   0   1  20       10.33       15.69      2.97 o 
   1   1  20        9.39        9.11      2.25 o 
   2   1  20        0.40        0.43      3.04 o 
   3   1  20       64.12       42.38      3.80 o 
   4   1  20        0.10       -1.95      1.54 o 
   5   1  20      114.87      111.19      5.58 o 
   6   1  20        0.36        1.96      2.80 o 
 -12   2  20        5.56        8.43      3.36 o 
 -11   2  20        1.12        0.95      2.34 o 
 -10   2  20       84.30       82.98      4.99 o 
  -9   2  20        0.28        0.53      1.33 o 
  -8   2  20       26.47       31.92      3.67 o 
  -7   2  20       60.68       59.72      4.02 o 
  -6   2  20        0.17       -0.98      1.26 o 
  -5   2  20       33.61       30.75      7.06 o 
  -4   2  20      167.84      158.90      5.96 o 
  -3   2  20      314.15      331.73     15.90 o 
  -2   2  20       79.48       91.15      6.47 o 
  -1   2  20        0.49        0.50      1.85 o 
   0   2  20        0.53        0.60      1.96 o 
   1   2  20        2.87       -0.28      1.82 o 
   2   2  20        5.63        6.16      2.23 o 
   3   2  20       10.85       10.46      2.48 o 
   4   2  20        0.36        1.21      1.61 o 
   5   2  20        2.66        2.09      2.38 o 
   6   2  20        9.83        8.84      2.95 o 
 -11   3  20        9.41        8.83      2.70 o 
 -10   3  20        6.83        3.66      2.76 o 
  -9   3  20        9.58        8.54      2.44 o 
  -8   3  20       23.25       28.42      3.32 o 
  -7   3  20       10.21       12.26      3.47 o 
  -6   3  20      163.17      156.80      4.40 o 
  -5   3  20       16.36       17.12      2.39 o 
  -4   3  20        2.92        4.07      1.79 o 
  -3   3  20        1.24        1.27      2.03 o 
  -2   3  20        0.15        0.26      1.85 o 
  -1   3  20       28.55       20.08      2.93 o 
   0   3  20        0.14       -0.49      1.47 o 
   1   3  20       67.64       70.54      5.91 o 
   2   3  20       29.08       30.05      7.24 o 
   3   3  20       85.07      103.42      8.00 o 
   4   3  20       17.04        7.51      2.87 o 
   5   3  20       61.24       51.28      5.18 o 
 -10   4  20       22.43       17.04      9.65 o 
  -9   4  20       57.06       69.16      5.31 o 
  -8   4  20        5.64        6.31      3.57 o 
  -7   4  20        0.15       -0.12      1.56 o 
  -6   4  20        0.85        1.78      1.72 o 
  -5   4  20      185.50      192.66      5.95 o 
  -4   4  20      274.78      279.73      7.01 o 
  -3   4  20       14.04       14.87      2.37 o 
  -2   4  20       31.29       30.61      3.28 o 
  -1   4  20       11.18        9.43      3.60 o 
   0   4  20       41.37       32.29      3.37 o 
   1   4  20       43.55       38.68      3.22 o 
   2   4  20       13.09       15.84      3.63 o 
   3   4  20       15.42       15.31      3.59 o 
   4   4  20        5.65        3.92      2.60 o 
  -8   5  20        8.25        6.67      2.58 o 
  -7   5  20        1.18        2.46      1.87 o 
  -6   5  20       80.87       79.85      4.24 o 
  -5   5  20       26.11       25.68      2.99 o 
  -4   5  20       36.53       38.38      3.33 o 
  -3   5  20        0.93        3.79      2.22 o 
  -2   5  20        0.18       -0.70      1.85 o 
  -1   5  20       15.01       21.14      3.99 o 
   0   5  20        6.89        2.55      1.95 o 
   1   5  20       28.47       32.51      4.74 o 
   2   5  20       29.56       44.56      6.82 o 
 -11   0  21       20.88       20.20      3.71 o 
  -9   0  21      266.60      250.61      9.93 o 
  -7   0  21        0.55       -1.26      2.10 o 
  -5   0  21       11.67        9.16      3.36 o 
  -3   0  21       20.94       23.21      4.19 o 
  -1   0  21       29.53       21.53      4.19 o 
   1   0  21      293.23      305.49     12.51 o 
   3   0  21      286.34      288.43     12.37 o 
   5   0  21      107.83      121.57      8.25 o 
 -12   1  21       10.39        7.59      3.91 o 
 -11   1  21        3.53        2.87      1.65 o 
 -10   1  21       25.68       33.67      2.88 o 
  -9   1  21       57.47       58.78      3.31 o 
  -8   1  21       40.64       45.78      3.36 o 
  -7   1  21       20.58       16.57      2.50 o 
  -6   1  21       72.57       72.57      4.23 o 
  -5   1  21       50.51       51.86      3.53 o 
  -4   1  21      171.89      148.72      8.74 o 
  -3   1  21       94.56      110.29      5.16 o 
  -2   1  21       59.81       56.24      4.05 o 
  -1   1  21        2.89        4.74      1.97 o 
   0   1  21      314.83      317.09      8.77 o 
   1   1  21       40.39       44.43      5.66 o 
   2   1  21        0.77        0.80      1.80 o 
   3   1  21        6.22        6.88      2.31 o 
   4   1  21      130.15      140.36      7.34 o 
   5   1  21       20.37       17.06      4.40 o 
 -11   2  21        8.09        3.69      2.51 o 
 -10   2  21       94.10       91.45      4.05 o 
  -9   2  21      166.57      160.59      5.14 o 
  -8   2  21        0.99        1.27      1.56 o 
  -7   2  21        2.06        4.38      1.62 o 
  -6   2  21        1.87        0.59      1.42 o 
  -5   2  21        0.34        0.31      1.78 o 
  -4   2  21       46.58       42.98      3.00 o 
  -3   2  21       29.12       20.72      2.98 o 
  -2   2  21        0.47        2.24      1.98 o 
  -1   2  21        9.58        8.17      2.15 o 
   0   2  21        9.90       12.88      2.59 o 
   1   2  21        0.00        1.01      1.73 o 
   2   2  21       53.74       53.14      4.15 o 
   3   2  21       29.21       28.32      7.58 o 
   4   2  21       65.67       70.45      5.36 o 
   5   2  21        7.67       10.86      3.04 o 
 -10   3  21        0.55       -1.23      1.84 o 
  -9   3  21        3.28        2.57      2.31 o 
  -8   3  21        0.39       -0.31      1.42 o 
  -7   3  21        0.26        0.21      1.37 o 
  -6   3  21       44.23       42.01      2.73 o 
  -5   3  21        0.97       -0.87      2.25 o 
  -4   3  21      158.50      140.44      5.94 o 
  -3   3  21       41.69       48.51      3.88 o 
  -2   3  21        0.15        1.19      1.97 o 
  -1   3  21       12.12       14.18      2.65 o 
   0   3  21        0.23       -1.31      3.18 o 
   1   3  21        1.96        1.82      1.93 o 
   2   3  21        0.02       -1.15      3.18 o 
   3   3  21       32.26       21.44      3.79 o 
   4   3  21       12.13        9.69      3.14 o 
  -9   4  21        1.13        3.48      2.14 o 
  -8   4  21       16.93       20.60      6.68 o 
  -7   4  21        6.65       10.81      1.95 o 
  -6   4  21      194.34      211.36      6.31 o 
  -5   4  21       19.00       17.36      2.69 o 
  -4   4  21        9.61        9.11      2.12 o 
  -3   4  21      100.21      116.10      5.44 o 
  -2   4  21       45.59       54.45      7.34 o 
  -1   4  21      142.70      159.37      6.43 o 
   0   4  21        0.01        2.10      2.66 o 
   1   4  21       47.68       60.01      3.81 o 
   2   4  21        0.15        2.68      2.69 o 
  -6   5  21        1.45        1.86      1.97 o 
  -5   5  21        4.72        6.43      2.27 o 
  -4   5  21      182.33      185.58      6.13 o 
  -3   5  21       48.04       52.09      4.33 o 
  -2   5  21       13.77       14.50      3.02 o 
  -1   5  21       27.99       34.91      3.26 o 
   0   5  21       56.25       61.09      4.10 o 
 -10   0  22        0.02       -1.40      2.24 o 
  -8   0  22        3.58        1.47      2.38 o 
  -6   0  22        0.21       -2.87      2.17 o 
  -4   0  22       26.46       31.74      4.75 o 
  -2   0  22       54.65       52.15      5.73 o 
   0   0  22       11.17        7.34      3.57 o 
   2   0  22        0.15        0.91      3.15 o 
   4   0  22       20.32       15.66      4.68 o 
 -11   1  22       24.61       32.25      4.51 o 
 -10   1  22        0.64       -1.15      1.60 o 
  -9   1  22       13.20       12.20      2.39 o 
  -8   1  22        0.88        1.51      4.54 o 
  -7   1  22        1.84       -1.03      1.66 o 
  -6   1  22       51.48       55.05      3.77 o 
  -5   1  22      342.36      336.82      9.05 o 
  -4   1  22        6.11       12.13      2.57 o 
  -3   1  22      180.12      190.90     12.23 o 
  -2   1  22       10.42       11.60      2.62 o 
  -1   1  22       40.28       32.64      2.95 o 
   0   1  22       10.78       11.26      2.57 o 
   1   1  22        1.78        0.70      1.79 o 
   2   1  22       32.83       26.86      4.26 o 
   3   1  22       76.83       89.94      5.18 o 
   4   1  22        0.81        1.13      1.91 o 
 -10   2  22       13.68       21.58      2.53 o 
  -9   2  22        4.55        9.49      1.90 o 
  -8   2  22        1.11        0.35      2.04 o 
  -7   2  22       30.76       33.47      3.25 o 
  -6   2  22        0.44        2.85      1.75 o 
  -5   2  22      336.41      338.17      8.77 o 
  -4   2  22        0.01        0.10      2.52 o 
  -3   2  22      190.65      193.08      9.86 o 
  -2   2  22        7.97        6.40      2.22 o 
  -1   2  22        0.00        0.63      1.92 o 
   0   2  22        6.70        5.17      2.09 o 
   1   2  22        3.58        5.67      2.26 o 
   2   2  22        1.56        1.33      2.00 o 
   3   2  22       24.66       26.37      3.42 o 
   4   2  22        5.69        2.78      2.60 o 
  -9   3  22        0.37       -2.07      2.71 o 
  -8   3  22       68.04       73.51      3.83 o 
  -7   3  22        3.30        4.96      1.76 o 
  -6   3  22        6.62        8.74      2.52 o 
  -5   3  22       34.86       39.44      3.74 o 
  -4   3  22        8.47        7.31      2.52 o 
  -3   3  22       56.45       47.63      4.03 o 
  -2   3  22       34.05       37.36      3.66 o 
  -1   3  22        1.91        6.18      2.25 o 
   0   3  22       22.77       21.95      3.11 o 
   1   3  22       19.71       25.02      4.33 o 
   2   3  22        0.26       -2.42      1.63 o 
   3   3  22       11.88       11.71      3.22 o 
  -7   4  22       25.17       31.59      3.38 o 
  -6   4  22       66.97       69.12      4.19 o 
  -5   4  22      178.26      194.82      6.19 o 
  -4   4  22        4.09        6.50      2.20 o 
  -3   4  22       13.29        8.10      2.66 o 
  -2   4  22        0.18       -0.27      3.22 o 
  -1   4  22        1.31        2.64      2.28 o 
   0   4  22        3.16        3.43      2.31 o 
   1   4  22       28.25       38.92      4.40 o 
  -9   0  23       79.76       84.94      6.29 o 
  -7   0  23       24.13       14.75      3.71 o 
  -5   0  23       38.87       47.75      5.66 o 
  -3   0  23       41.86       41.45      5.45 o 
  -1   0  23        0.24        1.19      2.80 o 
   1   0  23        4.25        7.13      3.98 o 
   3   0  23        0.74        3.84      3.77 o 
 -10   1  23        0.05       -1.54      1.46 o 
  -9   1  23        9.91        5.66      2.03 o 
  -8   1  23       22.55       25.75      2.99 o 
  -7   1  23        2.41        1.23      2.02 o 
  -6   1  23       89.81       97.96     10.80 o 
  -5   1  23      112.48      130.33     14.23 o 
  -4   1  23      137.75      145.56     17.37 o 
  -3   1  23       80.85       88.74      8.07 o 
  -2   1  23      116.04      128.92      5.89 o 
  -1   1  23        9.80        8.75      2.64 o 
   0   1  23        0.06        0.00      1.62 o 
   1   1  23        2.26        1.66      1.87 o 
   2   1  23      115.98      119.62      5.92 o 
   3   1  23        0.63        1.63      2.20 o 
  -9   2  23        1.46       -0.34      2.16 o 
  -8   2  23        3.91        2.37      2.02 o 
  -7   2  23        2.99        2.51      1.94 o 
  -6   2  23        7.72        8.19      2.35 o 
  -5   2  23       28.07       23.07      4.02 o 
  -4   2  23      100.87      121.71     16.53 o 
  -3   2  23       36.61       44.14      3.36 o 
  -2   2  23       23.52       24.44      3.28 o 
  -1   2  23       23.13       36.86      3.74 o 
   0   2  23       93.88      124.30      5.98 o 
   1   2  23        0.58        0.96      1.91 o 
   2   2  23        0.82        0.93      1.89 o 
  -8   3  23        8.23        4.47      1.90 o 
  -7   3  23       13.31       18.67      2.62 o 
  -6   3  23       11.95       16.86      2.82 o 
  -5   3  23       10.37        7.93      2.51 o 
  -4   3  23        5.34        4.66      2.83 o 
  -3   3  23       32.74       40.17      4.09 o 
  -2   3  23        3.84        7.99      2.64 o 
  -1   3  23       36.03       39.62      3.91 o 
   0   3  23        0.16       -0.42      2.03 o 
   1   3  23        8.29       12.94      4.61 o 
  -5   4  23       80.95       89.67      4.68 o 
  -4   4  23       54.65       59.61      6.64 o 
  -3   4  23       18.87       21.18      3.39 o 
  -8   0  24       11.83       11.25      3.57 o 
  -6   0  24      189.24      197.90      9.86 o 
  -4   0  24       59.80       55.09      6.22 o 
  -2   0  24       15.88       18.73      4.61 o 
   0   0  24       34.02       49.63      6.22 o 
  -8   1  24        1.59       -0.71      1.68 o 
  -7   1  24       14.99       18.87      3.57 o 
  -6   1  24        2.42       -1.71      2.83 o 
  -5   1  24       67.18       74.40      4.73 o 
  -4   1  24        0.00       -1.84      4.40 o 
  -3   1  24       50.61       54.65      8.00 o 
  -2   1  24       56.18       67.93      6.57 o 
  -1   1  24        2.60        5.11      2.65 o 
   0   1  24        3.31        5.95      2.71 o 
   1   1  24        0.99        0.62      1.67 o 
  -7   2  24        4.08        8.23      6.54 o 
  -6   2  24       64.04       61.07      6.61 o 
  -5   2  24       60.84       71.16      6.12 o 
  -4   2  24       45.51       43.43      4.05 o 
  -3   2  24        4.02        8.69      2.59 o 
  -2   2  24       72.77       81.45      4.96 o 
  -1   2  24       42.07       40.57      4.07 o 
   0   2  24       17.46       31.93      3.80 o 
  -5   3  24        0.03        0.11      2.01 o 
  -4   3  24       48.59       58.29      6.36 o 
  -3   3  24       11.31       12.07      3.25 o 
  -2   3  24       58.24       57.20      4.66 o 
  -5   0  25       39.97       65.22      6.29 o 
  -3   0  25        0.95        0.56      3.36 o 
  -1   0  25        9.17       19.01      4.89 o 
  -6   1  25       15.00       14.40      2.82 o 
  -5   1  25       11.39       12.53      3.46 o 
  -4   1  25        9.51       11.08      2.79 o 
  -3   1  25        3.36        4.89      2.62 o 
  -2   1  25        7.57       17.59      3.50 o 
                                                 
